# Supplementary material for: Genome-wide identification of Brassicaceae B-BOX genes and molecular characterization of their transcriptional responses to various nutrient stresses in allotetraploid rapeseed
Source: BMC Plant Biol. 2021 Jun 24;21:288. doi: 10.1186/s12870-021-03043-0 (PMC8223294; doi:10.1186/s12870-021-03043-0)
Supplement: Supplementary file 8 — Additional file 8: Table S1. Information about identified BBX genes. Table S2. Synteny analysis of Brassicaceae BBX genes. Table S3. Synteny analysis of Arabidopsis and each other Brassicaceae BBX genes. Table S4. Common DEGs in root among different classes. Table S5. Common DEGs in root among different classes. [file 12870_2021_3043_MOESM8_ESM.xlsx]

## Sheet: Table S1
Table S1
ID	Gene Name	Protein length	CDS length	Type
AT5G15840	AtBBX1	373	1122	Ⅰ
AT5G15850	AtBBX2	355	1068	Ⅰ
AT3G02380	AtBBX3	347	1044	Ⅰ
AT2G24790	AtBBX4	294	885	Ⅰ
AT5G24930	AtBBX5	362	1089	Ⅰ
AT5G57660	AtBBX6	355	1068	Ⅰ
AT3G07650	AtBBX7	372	1119	Ⅱ
AT5G48250	AtBBX8	373	1122	Ⅱ
AT4G15250	AtBBX9	330	993	Ⅱ
AT3G21880	AtBBX10	364	1095	Ⅱ
AT2G47890	AtBBX11	332	999	Ⅱ
AT2G33500	AtBBX12	402	1209	Ⅱ
AT1G28050	AtBBX13	433	1302	Ⅱ
AT1G68520	AtBBX14	406	1221	Ⅲ
AT1G25440	AtBBX15	417	1254	Ⅲ
AT1G73870	AtBBX16	392	1179	Ⅲ
AT1G49130	AtBBX17	326	981	Ⅲ
AT2G21320	AtBBX18	172	519	Ⅳ
AT4G38960	AtBBX19	183	552	Ⅳ
AT4G39070	AtBBX20	242	729	Ⅳ
AT1G75540	AtBBX21	331	996	Ⅳ
AT1G78600	AtBBX22	299	900	Ⅳ
AT4G10240	AtBBX23	162	489	Ⅳ
AT1G06040	AtBBX24	248	747	Ⅳ
AT2G31380	AtBBX25	238	717	Ⅳ
AT1G60250	AtBBX26	251	756	Ⅴ
AT1G68190	AtBBX27	356	1071	Ⅴ
AT4G27310	AtBBX28	223	672	Ⅴ
AT5G54470	AtBBX29	215	648	Ⅴ
AT4G15248	AtBBX30	117	354	Ⅴ
AT3G21890	AtBBX31	121	366	Ⅴ
AT3G21150	AtBBX32	225	678	Ⅴ
BnaA01g18680D	BnaBBX1	98	297	Ⅴ
BnaA01g22330D	BnaBBX2	153	462	Ⅴ
BnaA02g02840D	BnaBBX3	318	957	Ⅰ
BnaA02g09600D	BnaBBX4	138	417	Ⅴ
BnaA02g18950D	BnaBBX5	301	906	Ⅳ
BnaA02g30040D	BnaBBX6	351	1056	Ⅰ
BnaA03g30130D	BnaBBX7	391	1176	Ⅰ
BnaA03g36070D	BnaBBX8	231	696	Ⅴ
BnaA04g14640D	BnaBBX9	290	873	Ⅰ
BnaA04g18330D	BnaBBX10	240	723	Ⅳ
BnaA04g24860D	BnaBBX11	388	1167	Ⅱ
BnaA05g00150D	BnaBBX12	333	1002	Ⅰ
BnaA05g11360D	BnaBBX13	244	735	Ⅳ
BnaA05g29980D	BnaBBX14	370	1113	Ⅰ
BnaA06g27360D	BnaBBX15	295	888	Ⅰ
BnaA06g30350D	BnaBBX16	359	1080	Ⅰ
BnaA07g08670D	BnaBBX17	290	873	Ⅱ
BnaA07g21640D	BnaBBX18	320	963	Ⅳ
BnaA08g16780D	BnaBBX19	242	729	Ⅳ
BnaA08g16830D	BnaBBX20	181	546	Ⅳ
BnaA08g18650D	BnaBBX21	420	1263	Ⅰ
BnaA09g04740D	BnaBBX22	295	888	Ⅰ
BnaA09g22570D	BnaBBX23	160	483	Ⅳ
BnaA10g08290D	BnaBBX24	182	549	Ⅴ
BnaA10g18420D	BnaBBX25	338	1017	Ⅰ
BnaA10g18430D	BnaBBX26	369	1110	Ⅰ
BnaC01g39760D	BnaBBX27	367	1104	Ⅱ
BnaC02g06280D	BnaBBX28	322	969	Ⅰ
BnaC02g11400D	BnaBBX29	260	783	Ⅰ
BnaC02g25060D	BnaBBX30	292	879	Ⅳ
BnaC02g38460D	BnaBBX31	348	1047	Ⅰ
BnaC03g35440D	BnaBBX32	353	1062	Ⅰ
BnaC03g41920D	BnaBBX33	221	666	Ⅴ
BnaC03g58230D	BnaBBX34	394	1185	Ⅰ
BnaC03g60270D	BnaBBX35	181	546	Ⅳ
BnaC03g60330D	BnaBBX36	243	732	Ⅳ
BnaC04g00040D	BnaBBX37	335	1008	Ⅱ
BnaC04g16300D	BnaBBX38	124	375	Ⅴ
BnaC04g37230D	BnaBBX39	291	876	Ⅰ
BnaC04g42410D	BnaBBX40	243	732	Ⅳ
BnaC05g44310D	BnaBBX41	373	1122	Ⅰ
BnaC06g22310D	BnaBBX42	320	963	Ⅳ
BnaC07g10760D	BnaBBX43	373	1122	Ⅲ
BnaC07g26320D	BnaBBX44	360	1083	Ⅰ
BnaC07g29680D	BnaBBX45	330	993	Ⅰ
BnaC08g35830D	BnaBBX46	188	567	Ⅳ
BnaC09g04200D	BnaBBX47	318	957	Ⅰ
BnaC09g24580D	BnaBBX48	160	483	Ⅳ
BnaC09g30830D	BnaBBX49	181	546	Ⅴ
BnaC09g41980D	BnaBBX50	334	1005	Ⅰ
BnaC09g41990D	BnaBBX51	367	1104	Ⅰ
BnaA01g36580D	BnaBBX52	387	1164	Ⅱ
BnaA01g36590D	BnaBBX53	124	375	Ⅴ
BnaA02g35200D	BnaBBX54	343	1032	Ⅰ
BnaA05g36570D	BnaBBX55	315	948	Ⅲ
BnaA07g37160D	BnaBBX56	378	1137	Ⅲ
BnaC01g42110D	BnaBBX57	98	297	Ⅴ
BnaAnng28480D	BnaBBX58	388	1167	Ⅱ
BnaAnng38870D	BnaBBX59	296	891	Ⅲ
BnaAnng39160D	BnaBBX60	295	888	Ⅱ
BnaCnng16410D	BnaBBX61	271	816	Ⅴ
BnaCnng24470D	BnaBBX62	377	1134	Ⅲ
BnaCnng30730D	BnaBBX63	244	735	Ⅳ
BnaCnng43550D	BnaBBX64	113	342	Ⅴ
BnaCnng43560D	BnaBBX65	372	1119	Ⅰ
BnaCnng51750D	BnaBBX66	404	1215	Ⅰ
BolC01g026280.2J	BoBBX1	138	417	Ⅴ
BolC01g035730.2J	BoBBX2	231	696	Ⅴ
BolC01g040700.2J	BoBBX3	387	1164	Ⅱ
BolC01g053660.2J	BoBBX4	368	1107	Ⅱ
BolC01g057040.2J	BoBBX5	314	945	Ⅲ
BolC02g024790.2J	BoBBX6	402	1209	Ⅲ
BolC02g031890.2J	BoBBX7	304	915	Ⅳ
BolC02g034680.2J	BoBBX8	292	879	Ⅰ
BolC02g055370.2J	BoBBX9	348	1047	Ⅴ
BolC03g039130.2J	BoBBX10	353	1062	Ⅰ
BolC03g069720.2J	BoBBX11	417	1254	Ⅴ
BolC03g072250.2J	BoBBX12	199	600	Ⅳ
BolC03g072370.2J	BoBBX13	243	732	Ⅰ
BolC04g000530.2J	BoBBX14	332	999	Ⅴ
BolC04g018350.2J	BoBBX15	244	735	Ⅴ
BolC04g052230.2J	BoBBX16	313	942	Ⅰ
BolC04g057910.2J	BoBBX17	243	732	Ⅱ
BolC05g023960.2J	BoBBX18	782	2349	Ⅲ
BolC05g025690.2J	BoBBX19	412	1239	Ⅲ
BolC05g034050.2J	BoBBX20	315	948	Ⅲ
BolC05g041760.2J	BoBBX21	224	675	Ⅰ
BolC05g058080.2J	BoBBX22	372	1119	Ⅲ
BolC06g035660.2J	BoBBX23	406	1221	Ⅴ
BolC06g046810.2J	BoBBX24	323	972	Ⅳ
BolC07g017190.2J	BoBBX25	403	1212	Ⅳ
BolC07g037380.2J	BoBBX26	360	1083	Ⅴ
BolC07g041270.2J	BoBBX27	352	1059	Ⅳ
BolC07g053180.2J	BoBBX28	207	624	Ⅰ
BolC07g060380.2J	BoBBX29	180	543	Ⅳ
BolC08g049280.2J	BoBBX30	188	567	Ⅰ
BolC09g033280.2J	BoBBX31	160	483	Ⅰ
BolC09g041740.2J	BoBBX32	181	546	Ⅳ
BolC09g046240.2J	BoBBX33	357	1074	Ⅰ
BolC09g057350.2J	BoBBX34	333	1002	Ⅲ
BolC09g057360.2J	BoBBX35	367	1104	Ⅰ
Bra026361	BrBBX1	230	693	Ⅴ
Bra039558	BrBBX2	97	294	Ⅴ
Bra031512	BrBBX3	248	747	Ⅴ
Bra023857	BrBBX4	123	372	Ⅴ
Bra023858	BrBBX5	386	1161	Ⅱ
Bra040020	BrBBX6	366	1101	Ⅱ
Bra021464	BrBBX7	321	966	Ⅱ
Bra023541	BrBBX8	315	948	Ⅱ
Bra020425	BrBBX9	342	1029	Ⅱ
Bra022722	BrBBX10	201	606	Ⅴ
Bra008204	BrBBX11	302	909	Ⅳ
Bra008371	BrBBX12	291	876	Ⅳ
Bra020709	BrBBX13	351	1056	Ⅰ
Bra001264	BrBBX14	351	1056	Ⅰ
Bra019058	BrBBX15	205	618	Ⅴ
Bra032061	BrBBX16	289	870	Ⅰ
Bra004423	BrBBX17	334	1005	Ⅰ
Bra018249	BrBBX18	243	732	Ⅳ
Bra032273	BrBBX19	314	945	Ⅲ
Bra031255	BrBBX20	221	666	Ⅴ
Bra029666	BrBBX21	386	1161	Ⅱ
Bra009805	BrBBX22	351	1056	Ⅰ
Bra037499	BrBBX23	345	1038	Ⅱ
Bra030070	BrBBX24	308	927	Ⅱ
Bra012475	BrBBX25	408	1227	Ⅲ
Bra003640	BrBBX26	288	867	Ⅳ
Bra004035	BrBBX27	474	1425	Ⅲ
Bra004045	BrBBX28	720	2163	Ⅳ
Bra015835	BrBBX29	321	966	Ⅳ
Bra035051	BrBBX30	292	879	Ⅳ
Bra010408	BrBBX31	241	726	Ⅴ
Bra010713	BrBBX32	241	726	Ⅳ
Bra010908	BrBBX33	418	1257	Ⅰ
Bra010994	BrBBX34	407	1224	Ⅲ
Bra030635	BrBBX35	241	726	Ⅳ
Bra036528	BrBBX36	345	1038	Ⅰ
Bra024750	BrBBX37	414	1245	Ⅲ
Bra031180	BrBBX38	188	567	Ⅳ
Bra032441	BrBBX39	234	705	Ⅳ
Bra015469	BrBBX40	243	732	Ⅳ
Bra008668	BrBBX41	337	1014	Ⅰ
Bra008669	BrBBX42	366	1101	Ⅰ
Bra041077	BrBBX43	408	1227	Ⅱ
Carubv10010113m	CrBBX1	248	747	Ⅳ
Carubv10009230m	CrBBX2	425	1278	Ⅲ
Carubv10009731m	CrBBX3	327	984	Ⅲ
Carubv10020538m	CrBBX4	360	1083	Ⅳ
Carubv10020384m	CrBBX5	411	1236	Ⅲ
Carubv10020393m	CrBBX6	408	1227	Ⅲ
Carubv10020651m	CrBBX7	326	981	Ⅳ
Carubv10020736m	CrBBX8	292	879	Ⅳ
Carubv10015501m	CrBBX9	345	1038	Ⅰ
Carubv10013971m	CrBBX10	375	1128	Ⅰ
Carubv10016442m	CrBBX11	390	1173	Ⅱ
Carubv10015852m	CrBBX12	127	384	Ⅴ
Carubv10024193m	CrBBX13	168	507	Ⅳ
Carubv10023746m	CrBBX14	297	894	Ⅰ
Carubv10025479m	CrBBX15	244	735	Ⅳ
Carubv10023307m	CrBBX16	415	1248	Ⅱ
Carubv10023601m	CrBBX17	331	996	Ⅱ
Carubv10001192m	CrBBX18	377	1134	Ⅰ
Carubv10001279m	CrBBX19	356	1071	Ⅰ
Carubv10001230m	CrBBX20	366	1101	Ⅰ
Carubv10003360m	CrBBX21	152	459	Ⅳ
Carubv10005629m	CrBBX22	238	717	Ⅳ
Carubv10005612m	CrBBX23	245	738	Ⅴ
Carubv10006202m	CrBBX24	334	1005	Ⅲ
Carubv10028191m	CrBBX25	379	1140	Ⅰ
Carubv10026653m	CrBBX26	362	1089	Ⅰ
Csa01g001950.1	CsBBX1	347	1044	Ⅰ
Csa01g008710.1	CsBBX2	382	1149	Ⅰ
Csa01g025110.1	CsBBX3	392	1179	Ⅱ
Csa01g025120.1	CsBBX4	125	378	Ⅴ
Csa02g026630.1	CsBBX5	251	756	Ⅳ
Csa02g055670.1	CsBBX6	204	615	Ⅴ
Csa02g062190.1	CsBBX7	673	2022	Ⅰ
Csa03g008580.1	CsBBX8	250	753	Ⅳ
Csa03g029650.1	CsBBX9	420	1263	Ⅲ
Csa03g031300.1	CsBBX10	397	1194	Ⅴ
Csa03g054970.1	CsBBX11	331	996	Ⅲ
Csa04g067960.1	CsBBX12	336	1011	Ⅰ
Csa05g022910.1	CsBBX13	430	1293	Ⅰ
Csa05g029840.1	CsBBX14	243	732	Ⅳ
Csa05g047240.1	CsBBX15	322	969	Ⅴ
Csa05g083470.1	CsBBX16	264	795	Ⅳ
Csa05g084920.1	CsBBX17	529	1590	Ⅲ
Csa07g007880.1	CsBBX18	418	1257	Ⅰ
Csa07g011480.1	CsBBX19	263	792	Ⅳ
Csa07g033480.1	CsBBX20	231	696	Ⅴ
Csa07g034200.1	CsBBX21	428	1287	Ⅲ
Csa07g043060.1	CsBBX22	402	1209	Ⅲ
Csa07g047040.1	CsBBX23	337	1014	Ⅳ
Csa07g051490.1	CsBBX24	174	525	Ⅳ
Csa07g054870.1	CsBBX25	350	1053	Ⅰ
Csa07g057600.1	CsBBX26	294	885	Ⅳ
Csa07g061570.1	CsBBX27	268	807	Ⅳ
Csa08g008000.1	CsBBX28	377	1134	Ⅰ
Csa08g008010.1	CsBBX29	360	1083	Ⅰ
Csa08g022520.1	CsBBX30	361	1086	Ⅰ
Csa08g039170.1	CsBBX31	162	489	Ⅳ
Csa09g078440.1	CsBBX32	404	1215	Ⅲ
Csa09g080180.1	CsBBX33	336	1011	Ⅳ
Csa09g085690.1	CsBBX34	173	522	Ⅳ
Csa09g090020.1	CsBBX35	579	1740	Ⅰ
Csa09g092700.1	CsBBX36	290	873	Ⅳ
Csa10g001820.1	CsBBX37	243	732	Ⅳ
Csa10g015580.1	CsBBX38	251	756	Ⅴ
Csa10g030960.1	CsBBX39	333	1002	Ⅲ
Csa11g016900.1	CsBBX40	246	741	Ⅴ
Csa11g035280.1	CsBBX41	332	999	Ⅲ
Csa11g074380.1	CsBBX42	380	1143	Ⅰ
Csa11g087460.1	CsBBX43	179	540	Ⅴ
Csa11g091240.1	CsBBX44	375	1128	Ⅰ
Csa12g024620.1	CsBBX45	334	1005	Ⅴ
Csa12g055570.1	CsBBX46	333	1002	Ⅲ
Csa13g018650.1	CsBBX47	377	1134	Ⅰ
Csa13g018660.1	CsBBX48	356	1071	Ⅰ
Csa13g030740.1	CsBBX49	358	1077	Ⅰ
Csa13g047340.1	CsBBX50	162	489	Ⅳ
Csa14g007430.1	CsBBX51	249	750	Ⅳ
Csa14g033960.1	CsBBX52	420	1263	Ⅲ
Csa14g035650.1	CsBBX53	436	1311	Ⅱ
Csa14g055320.1	CsBBX54	331	996	Ⅲ
Csa15g002000.1	CsBBX55	347	1044	Ⅰ
Csa15g009400.1	CsBBX56	375	1128	Ⅰ
Csa15g032450.1	CsBBX57	394	1185	Ⅱ
Csa16g007740.1	CsBBX58	424	1275	Ⅰ
Csa16g012030.1	CsBBX59	243	732	Ⅳ
Csa16g028540.1	CsBBX60	570	1713	Ⅰ
Csa16g037740.1	CsBBX61	403	1212	Ⅲ
Csa16g039490.1	CsBBX62	478	1437	Ⅳ
Csa16g043110.1	CsBBX63	174	525	Ⅳ
Csa16g046500.1	CsBBX64	302	909	Ⅰ
Csa16g048160.1	CsBBX65	282	849	Ⅳ
Csa16g052240.1	CsBBX66	219	660	Ⅴ
Csa17g035050.1	CsBBX67	420	1263	Ⅲ
Csa17g037850.1	CsBBX68	459	1380	Ⅱ
Csa17g080770.1	CsBBX69	338	1017	Ⅲ
Csa18g014330.1	CsBBX70	380	1143	Ⅰ
Csa18g025760.1	CsBBX71	264	795	Ⅴ
Csa18g030740.1	CsBBX72	376	1131	Ⅰ
Csa19g003030.1	CsBBX73	711	2136	Ⅰ
Csa19g011430.1	CsBBX74	374	1125	Ⅰ
Csa19g029080.1	CsBBX75	237	714	Ⅴ
Csa19g031100.1	CsBBX76	362	1089	Ⅳ
Csa20g023360.1	CsBBX77	377	1134	Ⅰ
Csa20g023370.1	CsBBX78	358	1077	Ⅰ
Csa20g041160.1	CsBBX79	379	1140	Ⅰ
Csa20g046110.1	CsBBX80	359	1080	Ⅰ
Csa00495s020.1	CsBBX81	332	999	Ⅲ
BniB01g012480.2N.1	BnBBX1	241	726	Ⅳ
BniB01g018460.2N.1	BnBBX2	298	897	Ⅰ
BniB01g041150.2N.1	BnBBX3	123	372	Ⅴ
BniB01g042470.2N.1	BnBBX4	224	675	Ⅴ
BniB01g056300.2N.1	BnBBX5	371	1116	Ⅰ
BniB02g002270.2N.1	BnBBX6	359	1080	Ⅲ
BniB02g002680.2N.1	BnBBX7	235	708	Ⅳ
BniB02g017000.2N.1	BnBBX8	206	621	Ⅴ
BniB02g032970.2N.1	BnBBX9	230	693	Ⅴ
BniB02g037040.2N.1	BnBBX10	351	1056	Ⅰ
BniB02g046900.2N.1	BnBBX11	451	1356	Ⅰ
BniB02g069440.2N.1	BnBBX12	367	1104	Ⅰ
BniB02g082850.2N.1	BnBBX13	214	645	Ⅴ
BniB02g089450.2N.1	BnBBX14	181	546	Ⅳ
BniB03g001630.2N.1	BnBBX15	200	603	Ⅴ
BniB03g012140.2N.1	BnBBX16	254	765	Ⅴ
BniB03g015440.2N.1	BnBBX17	237	714	Ⅳ
BniB03g015510.2N.1	BnBBX18	184	555	Ⅳ
BniB03g017340.2N.1	BnBBX19	419	1260	Ⅰ
BniB03g018320.2N.1	BnBBX20	381	1146	Ⅲ
BniB03g023870.2N.1	BnBBX21	367	1104	Ⅰ
BniB03g031980.2N.1	BnBBX22	410	1233	Ⅲ
BniB03g032930.2N.1	BnBBX23	423	1272	Ⅱ
BniB03g041950.2N.1	BnBBX24	407	1224	Ⅲ
BniB03g042140.2N.1	BnBBX25	876	2631	Ⅳ
BniB03g054140.2N.1	BnBBX26	321	966	Ⅳ
BniB03g058160.2N.1	BnBBX27	293	882	Ⅳ
BniB04g006050.2N.1	BnBBX28	344	1035	Ⅰ
BniB04g040830.2N.1	BnBBX29	408	1227	Ⅲ
BniB04g042510.2N.1	BnBBX30	399	1200	Ⅱ
BniB05g000710.2N.1	BnBBX31	242	729	Ⅳ
BniB05g010100.2N.1	BnBBX32	234	705	Ⅴ
BniB05g020940.2N.1	BnBBX33	98	297	Ⅴ
BniB05g034310.2N.1	BnBBX34	199	600	Ⅴ
BniB05g037170.2N.1	BnBBX35	343	1032	Ⅰ
BniB05g072040.2N.1	BnBBX36	305	918	Ⅳ
BniB05g074500.2N.1	BnBBX37	293	882	Ⅳ
BniB06g020500.2N.1	BnBBX38	240	723	Ⅳ
BniB06g032520.2N.1	BnBBX39	315	948	Ⅲ
BniB06g044530.2N.1	BnBBX40	248	747	Ⅳ
BniB06g048670.2N.1	BnBBX41	319	960	Ⅳ
BniB06g050400.2N.1	BnBBX42	291	876	Ⅳ
BniB07g006760.2N.1	BnBBX43	266	801	Ⅴ
BniB07g031730.2N.1	BnBBX44	231	696	Ⅴ
BniB07g040010.2N.1	BnBBX45	352	1059	Ⅰ
BniB07g049580.2N.1	BnBBX46	124	375	Ⅴ
BniB07g049590.2N.1	BnBBX47	387	1164	Ⅲ
BniB07g058970.2N.1	BnBBX48	366	1101	Ⅱ
BniB07g061360.2N.1	BnBBX49	320	963	Ⅱ
BniB08g020380.2N.1	BnBBX50	157	474	Ⅳ
BniB08g052510.2N.1	BnBBX51	101	306	Ⅳ
BniS05187g180.2N.1	BnBBX52	339	1020	Ⅱ
BjuA004655	BjBBX1	230	693	Ⅴ
BjuA005384	BjBBX2	248	747	Ⅴ
BjuA005681	BjBBX3	307	924	Ⅲ
BjuA005680	BjBBX4	123	372	Ⅴ
BjuA006194	BjBBX5	354	1065	Ⅰ
BjuA006416	BjBBX6	321	966	Ⅲ
BjuA041306	BjBBX7	280	843	Ⅲ
BjuA006668	BjBBX8	244	735	Ⅳ
BjuA006871	BjBBX9	201	606	Ⅰ
BjuA045414	BjBBX10	401	1206	Ⅲ
BjuA006717	BjBBX11	296	891	Ⅳ
BjuA007652	BjBBX12	291	876	Ⅳ
BjuA001548	BjBBX13	326	981	Ⅱ
BjuA011884	BjBBX14	351	1056	Ⅰ
BjuA012710	BjBBX15	230	693	Ⅴ
BjuA013726	BjBBX16	208	627	Ⅴ
BjuA016193	BjBBX17	291	876	Ⅰ
BjuA016693	BjBBX18	238	717	Ⅳ
BjuA017654	BjBBX19	334	1005	Ⅰ
BjuA018757	BjBBX20	243	732	Ⅳ
BjuA019766	BjBBX21	221	666	Ⅴ
BjuA020747	BjBBX22	370	1113	Ⅰ
BjuA023694	BjBBX23	350	1053	Ⅰ
BjuA024163	BjBBX24	345	1038	Ⅱ
BjuA023189	BjBBX25	406	1221	Ⅱ
BjuA025788	BjBBX26	408	1227	Ⅲ
BjuA027009	BjBBX27	318	957	Ⅳ
BjuA027209	BjBBX28	402	1209	Ⅲ
BjuA027219	BjBBX29	331	996	Ⅲ
BjuA029468	BjBBX30	321	966	Ⅳ
BjuA027757	BjBBX31	609	1830	Ⅰ
BjuA029554	BjBBX32	241	726	Ⅴ
BjuA029813	BjBBX33	241	726	Ⅳ
BjuA029962	BjBBX34	418	1257	Ⅰ
BjuA031304	BjBBX35	240	723	Ⅳ
BjuA046734	BjBBX36	345	1038	Ⅰ
BjuA034174	BjBBX37	159	480	Ⅲ
BjuA035059	BjBBX38	414	1245	Ⅲ
BjuA036759	BjBBX39	187	564	Ⅲ
BjuA044017	BjBBX40	234	705	Ⅳ
BjuA038270	BjBBX41	182	549	Ⅴ
BjuA044795	BjBBX42	254	765	Ⅳ
BjuB026461	BjBBX43	240	723	Ⅳ
BjuB028405	BjBBX44	291	876	Ⅰ
BjuB026143	BjBBX45	577	1734	Ⅲ
BjuB025587	BjBBX46	315	948	Ⅳ
BjuB023526	BjBBX47	370	1113	Ⅰ
BjuB047485	BjBBX48	186	561	Ⅲ
BjuB047927	BjBBX49	180	543	Ⅴ
BjuB039068	BjBBX50	356	1071	Ⅰ
BjuB035719	BjBBX51	446	1341	Ⅰ
BjuB044600	BjBBX52	353	1062	Ⅱ
BjuB038030	BjBBX53	351	1056	Ⅰ
BjuB048897	BjBBX54	215	648	Ⅴ
BjuB033517	BjBBX55	197	594	Ⅴ
BjuB043677	BjBBX56	253	762	Ⅴ
BjuB032998	BjBBX57	420	1263	Ⅳ
BjuB033064	BjBBX58	381	1146	Ⅲ
BjuB031878	BjBBX59	354	1065	Ⅰ
BjuB031262	BjBBX60	411	1236	Ⅲ
BjuB032561	BjBBX61	422	1269	Ⅲ
BjuB021828	BjBBX62	292	879	Ⅳ
BjuB000744	BjBBX63	266	801	Ⅲ
BjuB000731	BjBBX64	406	1221	Ⅴ
BjuB003718	BjBBX65	320	963	Ⅳ
BjuB042899	BjBBX66	317	954	Ⅱ
BjuB046945	BjBBX67	363	1092	Ⅱ
BjuB004696	BjBBX68	241	726	Ⅳ
BjuB040409	BjBBX69	247	744	Ⅴ
BjuB012009	BjBBX70	194	585	Ⅴ
BjuB030261	BjBBX71	629	1890	Ⅰ
BjuB011760	BjBBX72	235	708	Ⅳ
BjuB040086	BjBBX73	273	822	Ⅴ
BjuB010806	BjBBX74	403	1212	Ⅲ
BjuB046418	BjBBX75	245	738	Ⅳ
BjuB021964	BjBBX76	246	741	Ⅳ
BjuB016767	BjBBX77	288	867	Ⅳ
BjuB022061	BjBBX78	288	867	Ⅳ
BjuB038452	BjBBX79	319	960	Ⅱ
BjuB006510	BjBBX80	333	1002	Ⅱ
BjuB007955	BjBBX81	386	1161	Ⅲ
BjuB007956	BjBBX82	123	372	Ⅴ
BjuB039772	BjBBX83	351	1056	Ⅰ
BjuB004134	BjBBX84	430	1293	Ⅱ
BjuB045069	BjBBX85	410	1233	Ⅲ
BjuB015073	BjBBX86	248	747	Ⅳ
BjuB016131	BjBBX87	156	471	Ⅲ
BjuO004978	BjBBX88	337	1014	Ⅱ
BjuO008594	BjBBX89	207	624	Ⅳ
BjuO008599	BjBBX90	236	711	Ⅳ
BjuO000580	BjBBX91	393	1182	Ⅱ
BjuO008570	BjBBX92	350	1053	Ⅰ
BjuO010226	BjBBX93	234	705	Ⅳ
Bca52824_003979	BcBBX1	140	423	Ⅴ
Bca52824_005018	BcBBX2	350	1053	Ⅰ
Bca52824_007031	BcBBX3	315	948	Ⅳ
Bca52824_007172	BcBBX4	290	873	Ⅳ
Bca52824_008724	BcBBX5	340	1023	Ⅱ
Bca52824_010386	BcBBX6	528	1587	Ⅰ
Bca52824_011298	BcBBX7	323	972	Ⅲ
Bca52824_012233	BcBBX8	183	552	Ⅳ
Bca52824_012238	BcBBX9	250	753	Ⅳ
Bca52824_012530	BcBBX10	249	750	Ⅴ
Bca52824_013439	BcBBX11	199	600	Ⅴ
Bca52824_013960	BcBBX12	425	1278	Ⅱ
Bca52824_014045	BcBBX13	411	1236	Ⅲ
Bca52824_014684	BcBBX14	367	1104	Ⅰ
Bca52824_014686	BcBBX15	308	927	Ⅰ
Bca52824_015404	BcBBX16	337	1014	Ⅲ
Bca52824_015421	BcBBX17	406	1221	Ⅲ
Bca52824_019144	BcBBX18	230	693	Ⅴ
Bca52824_019805	BcBBX19	351	1056	Ⅰ
Bca52824_020552	BcBBX20	123	372	Ⅴ
Bca52824_020553	BcBBX21	369	1110	Ⅲ
Bca52824_021276	BcBBX22	375	1128	Ⅱ
Bca52824_022134	BcBBX23	180	543	Ⅴ
Bca52824_022357	BcBBX24	342	1029	Ⅰ
Bca52824_024390	BcBBX25	403	1212	Ⅲ
Bca52824_024918	BcBBX26	304	915	Ⅳ
Bca52824_025146	BcBBX27	291	876	Ⅳ
Bca52824_026184	BcBBX28	224	675	Ⅴ
Bca52824_026290	BcBBX29	108	327	Ⅴ
Bca52824_028009	BcBBX30	305	918	Ⅰ
Bca52824_028550	BcBBX31	238	717	Ⅳ
Bca52824_030009	BcBBX32	342	1029	Ⅰ
Bca52824_034982	BcBBX33	188	567	Ⅲ
Bca52824_035801	BcBBX34	180	543	Ⅴ
Bca52824_036123	BcBBX35	350	1053	Ⅰ
Bca52824_036864	BcBBX36	355	1068	Ⅰ
Bca52824_036865	BcBBX37	417	1254	Ⅰ
Bca52824_037736	BcBBX38	180	543	Ⅳ
Bca52824_037745	BcBBX39	242	729	Ⅳ
Bca52824_039164	BcBBX40	488	1467	Ⅲ
Bca52824_040993	BcBBX41	228	687	Ⅴ
Bca52824_045449	BcBBX42	241	726	Ⅳ
Bca52824_045880	BcBBX43	313	942	Ⅰ
Bca52824_048707	BcBBX44	243	732	Ⅳ
Bca52824_050006	BcBBX45	334	1005	Ⅱ
Bca52824_051604	BcBBX46	342	1029	Ⅰ
Bca52824_051780	BcBBX47	197	594	Ⅴ
Bca52824_052430	BcBBX48	401	1206	Ⅲ
Bca52824_053056	BcBBX49	303	912	Ⅳ
Bca52824_053295	BcBBX50	291	876	Ⅳ
Bca52824_055111	BcBBX51	347	1044	Ⅰ
Bca52824_055924	BcBBX52	321	966	Ⅰ
Bca52824_056398	BcBBX53	335	1008	Ⅰ
Bca52824_056399	BcBBX54	366	1101	Ⅰ
Bca52824_057408	BcBBX55	356	1071	Ⅰ
Bca52824_057804	BcBBX56	180	543	Ⅰ
Bca52824_058493	BcBBX57	159	480	Ⅲ
Bca52824_061035	BcBBX58	345	1038	Ⅰ
Bca52824_063929	BcBBX59	414	1245	Ⅲ
Bca52824_064089	BcBBX60	386	1161	Ⅲ
Bca52824_064135	BcBBX61	407	1224	Ⅲ
Bca52824_064277	BcBBX62	398	1197	Ⅱ
Bca52824_065003	BcBBX63	256	771	Ⅴ
Bca52824_065588	BcBBX64	125	378	Ⅴ
Bca52824_065723	BcBBX65	223	672	Ⅴ
Bca52824_067027	BcBBX66	348	1047	Ⅰ
Bca52824_068284	BcBBX67	353	1062	Ⅲ
Bca52824_070169	BcBBX68	216	651	Ⅴ
Bca52824_072669	BcBBX69	417	1254	Ⅲ
Bca52824_072670	BcBBX70	409	1230	Ⅲ
Bca52824_072679	BcBBX71	407	1224	Ⅲ
Bca52824_072796	BcBBX72	388	1167	Ⅲ
Bca52824_074283	BcBBX73	241	726	Ⅳ
Bca52824_075747	BcBBX74	245	738	Ⅴ
Bca52824_078625	BcBBX75	187	564	Ⅲ
Bca52824_079557	BcBBX76	233	702	Ⅳ
Bca52824_079558	BcBBX77	231	696	Ⅳ
Bca52824_082884	BcBBX78	288	867	Ⅳ
Bca52824_083037	BcBBX79	320	963	Ⅳ
Bca52824_083437	BcBBX80	405	1218	Ⅲ
Bca52824_083456	BcBBX81	336	1011	Ⅲ
Bca52824_084505	BcBBX82	277	834	Ⅳ
Bca52824_084808	BcBBX83	321	966	Ⅳ
Bca52824_084809	BcBBX84	308	927	Ⅳ
Bca52824_084810	BcBBX85	322	969	Ⅳ
Bca52824_084811	BcBBX86	337	1014	Ⅳ
Bca52824_084898	BcBBX87	293	882	Ⅳ
Bca52824_085166	BcBBX88	301	906	Ⅲ
Bca52824_086593	BcBBX89	386	1161	Ⅱ
Bca52824_086595	BcBBX90	373	1122	Ⅲ
Bca52824_086597	BcBBX91	371	1116	Ⅲ
Bca52824_086599	BcBBX92	353	1062	Ⅲ
Bca52824_086600	BcBBX93	112	339	Ⅴ
Bca52824_086601	BcBBX94	122	369	Ⅴ
Bca52824_087676	BcBBX95	97	294	Ⅴ
Bca52824_088055	BcBBX96	229	690	Ⅴ
Bca52824_090041	BcBBX97	97	294	Ⅴ
Bca52824_091031	BcBBX98	203	612	Ⅳ
Bca52824_091032	BcBBX99	239	720	Ⅳ
Bca52824_091698	BcBBX100	179	540	Ⅳ
Bca52824_092790	BcBBX101	243	732	Ⅴ
Bca52824_092792	BcBBX102	257	774	Ⅴ

## Sheet: Table S2
Table S2
Gene1	Gene2	Ka	Ks	Ka/Ks
AtBBX3	AtBBX1	0.237415	0.709913	0.334429
AtBBX4	AtBBX5	0.311978	1.09002	0.286212
AtBBX7	AtBBX8	0.184263	0.869751	0.211858
AtBBX10	AtBBX9	0.278806	1.02719	0.271426
AtBBX13	AtBBX12	0.269994	0.811167	0.332846
AtBBX15	AtBBX14	0.225937	1.10616	0.204253
AtBBX18	AtBBX19	0.199277	0.98483	0.202347
AtBBX21	AtBBX20	0.424431	2.46719	0.17203
AtBBX24	AtBBX25	0.155943	1.00755	0.154774
AtBBX28	AtBBX29	0.366657	1.01216	0.36225
AtBBX31	AtBBX30	0.243409	1.26861	0.191871
BnaBBX1	BnaBBX57	0.0138094	0.0470743	0.293353
BnaBBX3	BnaBBX50	0.112425	0.351844	0.319532
BnaBBX4	BnaBBX49	0.211121	0.643296	0.328186
BnaBBX6	BnaBBX44	0.0940611	0.508683	0.184911
BnaBBX7	BnaBBX41	0.0745541	0.464867	0.160377
BnaBBX9	BnaBBX39	0.0364236	0.132491	0.274914
BnaBBX12	BnaBBX37	0.00805737	0.0542405	0.148549
BnaBBX13	BnaBBX63	0.0180162	0.106432	0.169275
BnaBBX14	BnaBBX44	0.17796	1.04288	0.170642
BnaBBX15	BnaBBX47	0.0373271	0.349066	0.106934
BnaBBX16	BnaBBX44	0.0177832	0.139298	0.127662
BnaBBX17	BnaBBX34	0.134931	0.467464	0.288644
BnaBBX19	BnaBBX36	0.0183103	0.0974341	0.187925
BnaBBX20	BnaBBX46	0.163881	0.92065	0.178006
BnaBBX21	BnaBBX34	0.0264841	0.159553	0.165989
BnaBBX22	BnaBBX47	0.0184294	0.0532912	0.345824
BnaBBX23	BnaBBX48	0.00825318	0.019201	0.42983
BnaBBX24	BnaBBX49	0.07814	0.209824	0.372407
BnaBBX25	BnaBBX50	0.0285654	0.106858	0.267322
BnaBBX27	BnaBBX41	0.0541685	0.325424	0.166455
BnaBBX28	BnaBBX50	0.114815	0.344698	0.333089
BnaBBX31	BnaBBX44	0.104473	0.462994	0.225646
BnaBBX32	BnaBBX41	0.0469995	0.379932	0.123705
BnaBBX35	BnaBBX46	0.156502	0.903917	0.173137
BnaBBX40	BnaBBX63	0.0335616	0.322075	0.104204
BnaBBX41	BnaBBX44	0.182084	0.890757	0.204415
BnaBBX45	BnaBBX47	0.0461797	0.311208	0.148389
BnaBBX54	BnaBBX29	0.0139722	0.0936566	0.149185
BnaBBX56	BnaBBX43	0.0411348	0.0875504	0.469841
BoBBX4	BoBBX22	0.0551043	0.340156	0.161997
BoBBX5	BoBBX34	0.265344	0.670609	0.395675
BoBBX9	BoBBX26	0.108707	0.497534	0.218491
BoBBX10	BoBBX22	0.0469995	0.379932	0.123705
BoBBX11	BoBBX25	0.123923	0.418333	0.296231
BoBBX12	BoBBX30	0.153541	0.932582	0.164641
BoBBX19	BoBBX25	0.128145	0.366105	0.350022
BoBBX22	BoBBX26	0.190235	0.913066	0.208348
BoBBX29	BoBBX30	0.192365	1.07244	0.179371
BrBBX2	BrBBX4	0.236353	1.2225	0.193335
BrBBX6	BrBBX23	0.200207	1.09511	0.182819
BrBBX7	BrBBX41	0.291373	0.723551	0.402699
BrBBX8	BrBBX41	0.114527	0.367427	0.3117
BrBBX12	BrBBX26	0.0572705	0.319707	0.179134
BrBBX13	BrBBX23	0.115742	0.533185	0.217076
BrBBX14	BrBBX23	0.196926	1.11579	0.176491
BrBBX18	BrBBX40	0.155969	0.912399	0.170944
BrBBX21	BrBBX23	0.198037	1.09957	0.180104
BrBBX22	BrBBX36	0.0454128	0.354345	0.12816
BrBBX24	BrBBX33	0.130435	0.399754	0.326288
BrBBX25	BrBBX37	0.0887073	0.375912	0.235979
BrBBX26	BrBBX30	0.0492175	0.243692	0.201966
BrBBX27	BrBBX37	0.24201	1.37942	0.175444
BrBBX34	BrBBX37	0.216709	0.425714	0.509047
BrBBX35	BrBBX40	0.0484716	0.473623	0.102342
BrBBX39	BrBBX40	0.0533947	0.362348	0.147358
CsBBX1	CsBBX28	0.210126	0.590177	0.356039
CsBBX2	CsBBX79	0.206994	1.09309	0.189365
CsBBX3	CsBBX76	0.0218838	0.0512108	0.427329
CsBBX5	CsBBX31	0.00269906	0.00950884	0.283847
CsBBX8	CsBBX19	0.133009	0.916852	0.145071
CsBBX9	CsBBX21	0.215746	1.13506	0.190075
CsBBX10	CsBBX18	0.434446	1.51923	0.285964
CsBBX13	CsBBX18	0.0241999	0.115986	0.208644
CsBBX14	CsBBX19	0.0152906	0.0779041	0.196274
CsBBX15	CsBBX27	0.0395533	0.0745569	0.530511
CsBBX17	CsBBX21	0.016708	0.0348001	0.480113
CsBBX22	CsBBX32	0.0130651	0.0352315	0.370836
CsBBX23	CsBBX33	0.00393573	0.0496983	0.0791924
CsBBX24	CsBBX34	0.00756627	0.105775	0.0715317
CsBBX25	CsBBX35	0.135417	0.230953	0.586341
CsBBX26	CsBBX36	0.0195907	0.0487184	0.40212
CsBBX30	CsBBX35	0.323964	1.651	0.196223
CsBBX37	CsBBX33	0.450358	5.0192	0.0897271
CsBBX38	CsBBX6	0.327359	1.3086	0.25016
CsBBX39	CsBBX76	0.281907	1.03136	0.273336
CsBBX40	CsBBX6	0.330123	1.12207	0.294208
CsBBX41	CsBBX76	0.313824	0.975878	0.321581
CsBBX42	CsBBX79	0.00459683	0.0740835	0.0620494
CsBBX43	CsBBX6	0.0122627	0.00860224	1.42552
CsBBX44	CsBBX7	0.0166723	0.0957792	0.17407
CsBBX45	CsBBX6	0.32653	1.3205	0.247277
CsBBX46	CsBBX76	0.314207	0.910672	0.345028
CsBBX47	CsBBX28	0.0163113	0.0321334	0.507612
CsBBX49	CsBBX35	0.331747	1.58666	0.209085
CsBBX50	CsBBX31	0	0.0094788	0
CsBBX51	CsBBX19	0.13701	1.00125	0.136838
CsBBX52	CsBBX21	0.215746	1.17081	0.184271
CsBBX53	CsBBX18	0.296597	1.04124	0.28485
CsBBX54	CsBBX11	0.0209598	0.0492181	0.425855
CsBBX55	CsBBX28	0.215231	0.589859	0.364884
CsBBX56	CsBBX79	0.207063	1.06258	0.194869
CsBBX57	CsBBX76	0.0286766	0.0715602	0.400734
CsBBX58	CsBBX18	0.0204415	0.073644	0.277572
CsBBX59	CsBBX19	0.0107673	0.0812978	0.132443
CsBBX60	CsBBX21	0.0161914	0.0327395	0.494554
CsBBX61	CsBBX32	0.016305	0.0433761	0.375898
CsBBX62	CsBBX33	0.00521401	0.0357476	0.145856
CsBBX63	CsBBX34	0	0.0953664	0
CsBBX64	CsBBX35	0.0217027	0.0999042	0.217235
CsBBX65	CsBBX36	0.0125657	0.070962	0.177077
CsBBX66	CsBBX27	0.0309683	0.0568095	0.545125
CsBBX67	CsBBX21	0.215483	1.10452	0.195092
CsBBX68	CsBBX18	0.306175	0.938671	0.326179
CsBBX69	CsBBX11	0.0317928	0.065588	0.484736
CsBBX70	CsBBX79	0.00921936	0.0828714	0.111249
CsBBX71	CsBBX6	0.0156489	0.0385689	0.405738
CsBBX72	CsBBX7	0.0142142	0.117451	0.121023
CsBBX73	CsBBX28	0.247319	0.639008	0.387036
CsBBX74	CsBBX79	0.178765	0.974123	0.183514
CsBBX77	CsBBX28	0.060536	0.184554	0.328013
CsBBX80	CsBBX35	0.336619	1.55844	0.215998
CrBBX1	CrBBX15	0.218103	0.982725	0.221937
CrBBX2	CrBBX5	0.248013	1.11332	0.222769
CrBBX7	CrBBX22	0.415563	2.40713	0.172639
CrBBX9	CrBBX18	0.239852	0.839046	0.285863
CrBBX10	CrBBX25	0.162411	1.0477	0.155017
CrBBX11	CrBBX24	0.311118	1.12892	0.275589
CrBBX14	CrBBX20	0.247717	1.74015	0.142354
BnBBX1	BnBBX7	0.191034	1.03403	0.184748
BnBBX5	BnBBX12	0.207981	1.09537	0.189872
BnBBX8	BnBBX14	0.293172	1.08093	0.271222
BnBBX1	BnBBX15	0.371317	1.37212	0.270614
BnBBX7	BnBBX15	0.180273	0.4965	0.363088
BnBBX13	BnBBX16	0.176311	0.547152	0.322234
BnBBX8	BnBBX18	0.272157	1.01304	0.268654
BnBBX14	BnBBX18	0.024452	0.37611	0.065013
BnBBX5	BnBBX21	0.064556	0.463762	0.139201
BnBBX12	BnBBX21	0.209399	1.06712	0.196229
BnBBX20	BnBBX22	0.138503	0.378597	0.365832
BnBBX19	BnBBX23	0.126862	0.374665	0.3386
BnBBX22	BnBBX24	0.248813	1.73417	0.143477
BnBBX5	BnBBX28	0.189437	1.18763	0.159509
BnBBX12	BnBBX28	0.0793849	0.46727	0.169891
BnBBX21	BnBBX28	0.2131	1.38598	0.153754
BnBBX20	BnBBX29	0.151096	0.42175	0.358259
BnBBX22	BnBBX29	0.0755349	0.412347	0.183183
BnBBX24	BnBBX29	0.222427	1.15063	0.19331
BnBBX19	BnBBX30	0.124848	0.441221	0.282961
BnBBX23	BnBBX30	0.127969	0.339696	0.376717
BnBBX17	BnBBX31	0.0632158	0.410466	0.15401
BnBBX9	BnBBX32	0.383495	1.73318	0.221267
BnBBX13	BnBBX32	0.147979	0.553456	0.267373
BnBBX16	BnBBX32	0.150939	0.468498	0.322176
BnBBX3	BnBBX33	0.267685	1.40004	0.191198
BnBBX9	BnBBX34	0.252435	0.823959	0.306369
BnBBX32	BnBBX34	0.213095	2.2468	0.0948436
BnBBX10	BnBBX35	0.0550456	0.351042	0.156806
BnBBX26	BnBBX36	0.0776776	0.323457	0.240148
BnBBX27	BnBBX37	0.0666576	0.349022	0.190984
BnBBX1	BnBBX38	0.0409658	0.343117	0.119393
BnBBX7	BnBBX38	0.20014	0.997235	0.200695
BnBBX15	BnBBX38	0.332465	1.36231	0.244044
BnBBX1	BnBBX40	0.170202	0.812632	0.209446
BnBBX7	BnBBX40	0.0525274	0.340681	0.154184
BnBBX15	BnBBX40	0.157134	0.480424	0.327074
BnBBX38	BnBBX40	0.16311	0.85131	0.191599
BnBBX26	BnBBX41	0.0651017	0.273578	0.237964
BnBBX36	BnBBX41	0.0784267	0.328356	0.238846
BnBBX27	BnBBX42	0.0631953	0.321609	0.196497
BnBBX37	BnBBX42	0.0726838	0.326113	0.222879
BnBBX4	BnBBX44	0.130516	0.393307	0.331843
BnBBX3	BnBBX46	0.10406	0.467553	0.222563
BnBBX33	BnBBX46	0.22918	1.54395	0.148438
BnBBX5	BnBBX48	0.0417157	0.392646	0.106243
BnBBX12	BnBBX48	0.24764	1.26171	0.196274
BnBBX21	BnBBX48	0.0622635	0.305385	0.203885
BnBBX28	BnBBX48	0.19408	1.38211	0.140423
BnBBX11	BnBBX49	0.315563	0.865999	0.364392
BjBBX5	BjBBX13	0.216726	1.24198	0.174501
BjBBX1	BjBBX9	NaN	NaN	NaN
BjBBX6	BjBBX7	0.328796	0.924595	0.355611
BjBBX5	BjBBX14	NaN	NaN	NaN
BjBBX1	BjBBX16	0.116105	0.387215	0.299848
BjBBX18	BjBBX20	0.0402593	0.298132	0.135038
BjBBX15	BjBBX21	0.176684	0.377371	0.468198
BjBBX5	BjBBX22	0.0651751	0.413383	0.157663
BjBBX14	BjBBX22	NaN	NaN	NaN
BjBBX5	BjBBX24	0.203986	1.24402	0.163973
BjBBX14	BjBBX24	NaN	NaN	NaN
BjBBX22	BjBBX24	0.199889	1.20819	0.165444
BjBBX11	BjBBX27	0.0742296	0.371627	0.199742
BjBBX10	BjBBX28	0.101012	0.42276	0.238935
BjBBX11	BjBBX30	0.0916035	0.251125	0.364773
BjBBX27	BjBBX30	0.0708274	0.36619	0.193417
BjBBX1	BjBBX32	0.133269	0.440515	0.30253
BjBBX16	BjBBX32	0.127374	0.391801	0.325099
BjBBX25	BjBBX34	0.136947	0.404955	0.338179
BjBBX20	BjBBX35	0.169715	0.912659	0.185957
BjBBX10	BjBBX38	0.278812	1.22213	0.228137
BjBBX26	BjBBX38	0.0887326	0.375452	0.236336
BjBBX28	BjBBX38	0.226615	1.28566	0.176263
BjBBX20	BjBBX40	0.190947	0.958568	0.1992
BjBBX35	BjBBX40	0.0681624	0.405586	0.168059
BjBBX23	BjBBX36	0.0383301	0.370864	0.103354
BjBBX1	BjBBX41	0.316584	1.335	0.237142
BjBBX9	BjBBX41	NaN	NaN	NaN
BjBBX6	BjBBX42	0.306331	0.726378	0.421725
BjBBX5	BjBBX80	0.0353989	0.138409	0.255756
BjBBX14	BjBBX80	NaN	NaN	NaN
BjBBX22	BjBBX80	0.035939	0.412591	0.0871056
BjBBX47	BjBBX80	0.0386752	0.35205	0.109857
BjBBX59	BjBBX80	0.0440665	0.294167	0.149801
BjBBX3	BjBBX81	0.0328585	0.1503	0.218619
BjBBX4	BjBBX82	0.0179113	0.0987048	0.181463
BjBBX6	BjBBX79	NaN	NaN	NaN
BjBBX42	BjBBX79	0.34177	0.890179	0.383934
BjBBX23	BjBBX83	0.0421487	0.375545	0.112233
BjBBX36	BjBBX83	0.0296026	0.19456	0.152151
BjBBX53	BjBBX83	0.0411016	0.362563	0.113364
BjBBX26	BjBBX85	0.0732706	0.372208	0.196854
BjBBX38	BjBBX85	0.0378084	0.25632	0.147504
BjBBX60	BjBBX85	0.0686832	0.402978	0.170439
BjBBX33	BjBBX68	0.067504	0.51948	0.129945
BjBBX26	BjBBX74	0.234568	1.63607	0.143373
BjBBX28	BjBBX74	0.0918647	0.369313	0.248745
BjBBX38	BjBBX74	0.240033	1.14963	0.208791
BjBBX64	BjBBX74	0.097742	0.398554	0.245241
BjBBX60	BjBBX74	0.249077	1.56974	0.158674
BjBBX8	BjBBX72	0.029079	0.238107	0.122126
BjBBX50	BjBBX72	0.0562209	0.367792	0.15286
BjBBX1	BjBBX70	0.28096	1.40021	0.200656
BjBBX9	BjBBX70	NaN	NaN	NaN
BjBBX16	BjBBX70	0.249173	1.34277	0.185565
BjBBX41	BjBBX70	0.277997	0.883687	0.314587
BjBBX69	BjBBX70	0.240714	2.33313	0.103172
BjBBX49	BjBBX70	0.249104	0.860923	0.289345
BjBBX31	BjBBX71	0.0286238	0.208318	0.137404
BjBBX11	BjBBX73	0.166395	0.36676	0.453689
BjBBX27	BjBBX73	0.15915	0.452329	0.351846
BjBBX30	BjBBX73	0.186976	0.473351	0.395006
BjBBX46	BjBBX73	0.180011	0.428164	0.420426
BjBBX1	BjBBX69	0.0432812	0.161202	0.268491
BjBBX9	BjBBX69	NaN	NaN	NaN
BjBBX16	BjBBX69	0.150057	0.441216	0.340098
BjBBX32	BjBBX69	0.130547	0.386104	0.338114
BjBBX41	BjBBX69	0.311274	1.90476	0.163418
BjBBX56	BjBBX69	0.155861	0.44684	0.348806
BjBBX49	BjBBX69	0.319047	1.63936	0.194617
BjBBX54	BjBBX69	0.139669	0.635274	0.219856
BjBBX42	BjBBX86	0.16254	0.499832	0.325189
BjBBX79	BjBBX86	0.371527	1.16739	0.318254
BjBBX20	BjBBX76	0.163323	0.819089	0.199396
BjBBX35	BjBBX76	0.0497038	0.332696	0.149397
BjBBX40	BjBBX76	0.049597	0.264081	0.18781
BjBBX55	BjBBX76	0.185796	0.486059	0.38225
BjBBX12	BjBBX78	0.0559737	0.290325	0.192797
BjBBX31	BjBBX78	0.05766	0.295783	0.19494
BjBBX18	BjBBX75	0.0323475	0.330525	0.0978671
BjBBX20	BjBBX75	0.0161853	0.231064	0.0700466
BjBBX35	BjBBX75	0.162548	1.14589	0.141853
BjBBX5	BjBBX47	0.0586847	0.331581	0.176984
BjBBX13	BjBBX47	0.199399	1.07418	0.185628
BjBBX14	BjBBX47	NaN	NaN	NaN
BjBBX22	BjBBX47	0.0190789	0.24305	0.078498
BjBBX24	BjBBX47	0.217199	1.15919	0.187371
BjBBX11	BjBBX46	0.108172	0.291927	0.370544
BjBBX27	BjBBX46	0.034438	0.0986418	0.349122
BjBBX30	BjBBX46	0.0803201	0.320797	0.250377
BjBBX15	BjBBX45	0.157658	0.347745	0.453374
BjBBX18	BjBBX43	0.0295286	0.172908	0.170777
BjBBX20	BjBBX43	0.0373734	0.274906	0.13595
BjBBX17	BjBBX44	0	0.014041	0
BjBBX5	BjBBX66	0.191666	1.28644	0.14899
BjBBX22	BjBBX66	0.179786	1.15466	0.155705
BjBBX24	BjBBX66	0.0828689	0.577226	0.143564
BjBBX47	BjBBX66	0.201545	0.954207	0.211218
BjBBX52	BjBBX66	0.0909586	0.501866	0.181241
BjBBX10	BjBBX64	0.106371	0.442183	0.240559
BjBBX28	BjBBX64	0.0348552	0.120549	0.289136
BjBBX38	BjBBX64	0.243396	1.27069	0.191546
BjBBX60	BjBBX64	0.249237	1.63348	0.15258
BjBBX29	BjBBX63	0.0235792	0.208108	0.113302
BjBBX11	BjBBX65	0.0924428	0.287017	0.322082
BjBBX27	BjBBX65	0.0634507	0.308477	0.20569
BjBBX30	BjBBX65	0.0406763	0.0874898	0.464925
BjBBX46	BjBBX65	0.076158	0.283865	0.268289
BjBBX12	BjBBX62	0.0311477	0.172344	0.18073
BjBBX10	BjBBX60	0.285088	1.81441	0.157124
BjBBX26	BjBBX60	0.042584	0.190965	0.222993
BjBBX28	BjBBX60	0.261438	1.70449	0.153382
BjBBX38	BjBBX60	0.0836214	0.370782	0.225527
BjBBX58	BjBBX60	0.139017	0.382775	0.363182
BjBBX5	BjBBX59	0.0793228	0.302075	0.262594
BjBBX14	BjBBX59	NaN	NaN	NaN
BjBBX22	BjBBX59	0.069765	0.429691	0.162361
BjBBX47	BjBBX59	0.0680705	0.347094	0.196115
BjBBX25	BjBBX61	0.0321854	0.174284	0.184673
BjBBX34	BjBBX61	0.128178	0.432018	0.296697
BjBBX57	BjBBX61	0.122527	0.390578	0.313707
BjBBX25	BjBBX57	0.124977	0.431549	0.289601
BjBBX34	BjBBX57	0.0694992	0.264025	0.26323
BjBBX26	BjBBX58	0.128405	0.354295	0.362425
BjBBX38	BjBBX58	0.14925	0.381304	0.39142
BjBBX20	BjBBX55	0.316902	1.39841	0.226617
BjBBX35	BjBBX55	0.166711	0.439641	0.379199
BjBBX40	BjBBX55	0.204178	0.541866	0.376805
BjBBX1	BjBBX56	0.157769	0.572061	0.27579
BjBBX16	BjBBX56	0.12243	0.474528	0.258003
BjBBX32	BjBBX56	0.0821627	0.229341	0.358256
BjBBX54	BjBBX56	0.165548	0.581341	0.28477
BjBBX6	BjBBX51	0.314359	0.837849	0.375198
BjBBX7	BjBBX51	0.142746	0.382252	0.373435
BjBBX42	BjBBX51	0.283367	0.983321	0.288173
BjBBX23	BjBBX53	0.0181474	0.207123	0.0876163
BjBBX36	BjBBX53	0.0368419	0.381615	0.0965419
BjBBX5	BjBBX52	0.251034	1.15125	0.218053
BjBBX14	BjBBX52	NaN	NaN	NaN
BjBBX22	BjBBX52	0.226358	1.33727	0.169269
BjBBX24	BjBBX52	0.0381692	0.284688	0.134074
BjBBX47	BjBBX52	0.22623	1.07808	0.209845
BjBBX39	BjBBX48	0.00940083	0.113094	0.0831242
BjBBX1	BjBBX49	0.312923	1.36751	0.228826
BjBBX9	BjBBX49	NaN	NaN	NaN
BjBBX41	BjBBX49	0.060019	0.209722	0.286183
BjBBX1	BjBBX54	0.127106	0.427203	0.29753
BjBBX16	BjBBX54	0.0543634	0.28152	0.193106
BjBBX32	BjBBX54	0.140786	0.490044	0.287293
BjBBX39	BjBBX89	0.132791	0.843974	0.15734
BjBBX48	BjBBX89	0.129316	0.947319	0.136507
BjBBX33	BjBBX90	0.0361058	0.203088	0.177784
BjBBX68	BjBBX90	0.0632773	0.398315	0.158862
BjBBX19	BjBBX88	0.0556088	0.245351	0.22665
BjBBX18	BjBBX93	0.150884	0.993	0.151947
BjBBX20	BjBBX93	0.191062	0.937283	0.203847
BjBBX35	BjBBX93	0.0667752	0.365195	0.182848
BjBBX40	BjBBX93	0.0387122	0.167775	0.230738
BjBBX76	BjBBX93	0.0485653	0.309831	0.156747
BjBBX55	BjBBX93	0.198537	0.565201	0.351268
BjBBX34	BjBBX91	0.134603	0.460979	0.291993
BjBBX57	BjBBX91	0.132776	0.47642	0.278696
BcBBX13	BcBBX17	0.244799	1.61336	0.151732
BcBBX10	BcBBX101	0.115116	0.357162	0.322306
BcBBX23	BcBBX101	0.256981	1.807	0.142214
BcBBX34	BcBBX101	0.283367	1.62947	0.173901
BcBBX47	BcBBX101	0.284068	1.56409	0.181618
BcBBX56	BcBBX101	0.308344	2.1825	0.14128
BcBBX68	BcBBX101	0.111416	0.568067	0.196132
BcBBX74	BcBBX101	0.139267	0.477751	0.291506
BcBBX96	BcBBX101	0.0317996	0.246054	0.129238
BcBBX33	BcBBX100	0.176643	0.99781	0.177031
BcBBX38	BcBBX100	0.0324983	0.25343	0.128234
BcBBX75	BcBBX100	0.195553	1.03721	0.188538
BcBBX8	BcBBX100	0.0274174	0.290005	0.094541
BcBBX14	BcBBX22	0.0824021	0.348256	0.236613
BcBBX13	BcBBX25	0.246752	1.63313	0.151092
BcBBX17	BcBBX25	0.0916425	0.400072	0.229065
BcBBX3	BcBBX26	0.078983	0.315734	0.250157
BcBBX4	BcBBX27	0.0748918	0.3487	0.214774
BcBBX18	BcBBX28	0.153487	0.383535	0.40019
BcBBX20	BcBBX29	0.10492	0.423578	0.247699
BcBBX6	BcBBX31	0.0392307	0.258323	0.151867
BcBBX8	BcBBX33	0.148444	0.934353	0.158874
BcBBX23	BcBBX34	0.262831	0.854916	0.307435
BcBBX24	BcBBX35	0.0592682	0.3387	0.174987
BcBBX2	BcBBX36	0.152328	0.432591	0.352129
BcBBX33	BcBBX38	0.143451	0.908011	0.157984
BcBBX8	BcBBX38	0.0269197	0.203156	0.132507
BcBBX9	BcBBX39	0.0276444	0.177697	0.15557
BcBBX13	BcBBX40	0.149128	0.336071	0.44374
BcBBX25	BcBBX40	0.322077	1.16008	0.277634
BcBBX18	BcBBX41	0.0733677	0.295149	0.248578
BcBBX28	BcBBX41	0.15087	0.293198	0.514567
BcBBX31	BcBBX42	0.0276912	0.204776	0.135227
BcBBX30	BcBBX43	0.0498905	0.17012	0.293266
BcBBX31	BcBBX44	0.0335251	0.343582	0.0975755
BcBBX42	BcBBX44	0.0278799	0.29244	0.0953355
BcBBX5	BcBBX45	0.0553821	0.240105	0.230658
BcBBX24	BcBBX46	0.0295164	0.17769	0.166112
BcBBX35	BcBBX46	0.0575307	0.352352	0.163277
BcBBX23	BcBBX47	0.0807783	0.173125	0.466589
BcBBX34	BcBBX47	0.213833	0.654738	0.326592
BcBBX13	BcBBX48	0.274386	1.6559	0.165702
BcBBX17	BcBBX48	0.101279	0.44587	0.22715
BcBBX25	BcBBX48	0.0554525	0.195576	0.283534
BcBBX26	BcBBX49	0.0519769	0.192208	0.27042
BcBBX3	BcBBX49	0.0729684	0.267942	0.272329
BcBBX27	BcBBX50	0.0298015	0.206598	0.144249
BcBBX4	BcBBX50	0.0492628	0.34209	0.144005
BcBBX32	BcBBX51	0.0270997	0.157698	0.171846
BcBBX2	BcBBX52	0.326343	0.730434	0.44678
BcBBX36	BcBBX52	0.292	0.752585	0.387997
BcBBX2	BcBBX53	0.289935	0.72967	0.397351
BcBBX36	BcBBX53	0.28773	0.668983	0.430101
BcBBX52	BcBBX53	0.115554	0.349457	0.330667
BcBBX24	BcBBX55	0.0530412	0.337686	0.157073
BcBBX35	BcBBX55	0.0338195	0.214687	0.15753
BcBBX46	BcBBX55	0.0541297	0.332219	0.162934
BcBBX23	BcBBX56	0.305549	0.751895	0.406372
BcBBX34	BcBBX56	0.0757415	0.273193	0.277246
BcBBX47	BcBBX56	0.242608	0.728805	0.332885
BcBBX19	BcBBX58	0.0302639	0.192227	0.157438
BcBBX13	BcBBX59	0.0731246	0.333438	0.219305
BcBBX17	BcBBX59	0.228278	1.20839	0.18891
BcBBX25	BcBBX59	0.234571	1.10804	0.211699
BcBBX40	BcBBX59	0.149385	0.31847	0.46907
BcBBX48	BcBBX59	0.272737	1.09058	0.250085
BcBBX12	BcBBX60	0.116856	0.298726	0.391182
BcBBX13	BcBBX61	0.0751059	0.403422	0.186172
BcBBX17	BcBBX61	0.218688	1.16509	0.187701
BcBBX25	BcBBX61	0.21308	1.26825	0.168011
BcBBX40	BcBBX61	0.152034	0.356916	0.425965
BcBBX48	BcBBX61	0.260496	1.15357	0.225817
BcBBX59	BcBBX61	0.0374806	0.23884	0.156928
BcBBX12	BcBBX62	0.126072	0.347949	0.362329
BcBBX60	BcBBX62	0.0853903	0.238128	0.358591
BcBBX20	BcBBX64	0.0916295	0.374808	0.244471
BcBBX29	BcBBX64	0.0681391	0.123134	0.553372
BcBBX18	BcBBX65	0.135579	0.383287	0.353728
BcBBX28	BcBBX65	0.064065	0.150925	0.424482
BcBBX41	BcBBX65	0.144947	0.262918	0.551303
BcBBX14	BcBBX66	0.0644087	0.380782	0.169148
BcBBX22	BcBBX66	0.0652371	0.397195	0.164244
BcBBX32	BcBBX67	0.0903452	0.454377	0.198833
BcBBX51	BcBBX67	0.102568	0.384259	0.266924
BcBBX10	BcBBX68	0.150156	0.541805	0.27714
BcBBX23	BcBBX68	0.274487	2.19608	0.124989
BcBBX13	BcBBX69	0.032903	0.136128	0.241706
BcBBX25	BcBBX69	0.238084	1.51254	0.157407
BcBBX40	BcBBX69	0.14854	0.316679	0.469056
BcBBX48	BcBBX69	0.277075	1.52424	0.181779
BcBBX59	BcBBX69	0.0832501	0.346306	0.240395
BcBBX61	BcBBX69	0.0829164	0.365777	0.226686
BcBBX17	BcBBX71	0.239769	1.69982	0.141055
BcBBX12	BcBBX72	0.134795	0.309647	0.435317
BcBBX60	BcBBX72	0.271997	0.511092	0.532187
BcBBX62	BcBBX72	0.228977	0.478937	0.478094
BcBBX10	BcBBX74	0.0547917	0.151248	0.362263
BcBBX68	BcBBX74	0.159741	0.573373	0.278599
BcBBX33	BcBBX75	0.0116825	0.113258	0.103149
BcBBX38	BcBBX75	0.156502	0.903917	0.173137
BcBBX8	BcBBX75	0.134367	0.891086	0.15079
BcBBX44	BcBBX76	0.164859	1.03245	0.159677
BcBBX6	BcBBX76	0.164715	0.937814	0.175637
BcBBX73	BcBBX76	0.0646703	0.345361	0.187254
BcBBX27	BcBBX78	0.0711549	0.310414	0.229226
BcBBX4	BcBBX78	0.029572	0.285461	0.103594
BcBBX50	BcBBX78	0.052181	0.313571	0.166409
BcBBX26	BcBBX79	0.0683645	0.364856	0.187374
BcBBX3	BcBBX79	0.0332815	0.104204	0.319389
BcBBX49	BcBBX79	0.0553873	0.309954	0.178695
BcBBX13	BcBBX80	0.281427	1.63426	0.172205
BcBBX17	BcBBX80	0.0390579	0.0972693	0.401544
BcBBX25	BcBBX80	0.101067	0.345635	0.292409
BcBBX48	BcBBX80	0.109634	0.368895	0.297195
BcBBX59	BcBBX80	0.25053	1.18057	0.212211
BcBBX61	BcBBX80	0.235072	1.23491	0.190355
BcBBX71	BcBBX80	0.260484	1.67826	0.155211
BcBBX16	BcBBX81	0.0550828	0.260215	0.211682
BcBBX26	BcBBX82	0.257538	0.625128	0.411976
BcBBX3	BcBBX82	0.188283	0.612739	0.30728
BcBBX49	BcBBX82	0.23039	0.501678	0.459238
BcBBX79	BcBBX82	0.217496	0.694803	0.313032
BcBBX26	BcBBX83	0.0827405	0.35338	0.234141
BcBBX3	BcBBX83	0.0799881	0.318751	0.250942
BcBBX49	BcBBX83	0.0800188	0.284738	0.281026
BcBBX79	BcBBX83	0.0758715	0.343416	0.220932
BcBBX82	BcBBX83	0.19705	0.416913	0.47264
BcBBX27	BcBBX87	0.0596088	0.380912	0.15649
BcBBX78	BcBBX87	0.0456954	0.304425	0.150104
BcBBX2	BcBBX88	0.341881	0.960764	0.355842
BcBBX36	BcBBX88	0.331627	0.599783	0.552911
BcBBX53	BcBBX88	0.265515	0.617211	0.430185
BcBBX21	BcBBX89	0.0821476	0.227033	0.361831
BcBBX20	BcBBX93	0.0120323	0.0947203	0.12703
BcBBX29	BcBBX93	0.0720265	0.409225	0.176007
BcBBX64	BcBBX93	0.0710343	0.388401	0.182889
BcBBX20	BcBBX95	0.260686	1.25903	0.207053
BcBBX29	BcBBX95	0.283668	1.62976	0.174055
BcBBX64	BcBBX95	0.273379	1.46885	0.186117
BcBBX93	BcBBX95	0.265836	1.41002	0.188533
BcBBX10	BcBBX96	0.109464	0.427015	0.256346
BcBBX23	BcBBX96	0.279008	1.59597	0.174821
BcBBX34	BcBBX96	0.368981	1.91476	0.192704
BcBBX47	BcBBX96	0.262776	1.4153	0.185668
BcBBX56	BcBBX96	0.341894	1.5689	0.21792
BcBBX68	BcBBX96	0.115828	0.512168	0.226152
BcBBX74	BcBBX96	0.123713	0.372376	0.332225
BcBBX39	BcBBX98	0.0458243	0.418611	0.109468
BcBBX9	BcBBX98	0.0470303	0.398498	0.118019
BcBBX20	BcBBX97	0.237094	1.27432	0.186055
BcBBX29	BcBBX97	0.266554	1.43807	0.185356
BcBBX64	BcBBX97	0.247669	1.35987	0.182127
BcBBX93	BcBBX97	0.237966	1.38273	0.172099
BcBBX95	BcBBX97	0.0398843	0.0712937	0.559436

## Sheet: Table S3
Table S3
Gene1	Gene2	Ka	Ks	Ka/Ks
AtBBX1	BnaBBX50	0.300512	0.850387	0.353383
AtBBX3	BnaBBX50	0.243697	0.870703	0.279885
AtBBX4	BnaBBX39	0.196696	1.03527	0.189996
AtBBX5	BnaBBX47	0.0442157	0.775282	0.0570318
AtBBX7	BnaBBX44	0.170825	1.08561	0.157353
AtBBX8	BnaBBX44	0.101331	0.571905	0.177181
AtBBX10	BnaBBX52	0.137955	0.448511	0.307585
AtBBX11	BnaBBX37	0.212174	0.64051	0.331258
AtBBX12	BnaBBX66	0.240403	0.858791	0.279932
AtBBX13	BnaBBX61	0.20477	0.526726	0.388759
AtBBX14	BnaBBX43	0.245094	1.42843	0.171582
AtBBX17	BnaBBX55	0.160007	0.338744	0.472353
AtBBX18	BnaBBX46	0.0312003	0.641485	0.0486376
AtBBX19	BnaBBX46	0.281582	0.83298	0.338042
AtBBX20	BnaBBX36	0.0476425	0.470271	0.101309
AtBBX21	BnaBBX42	0.0821377	0.35184	0.233452
AtBBX23	BnaBBX48	0.0744353	0.379525	0.196128
AtBBX25	BnaBBX63	0.051826	0.646246	0.0801954
AtBBX28	BnaBBX4	0.158762	1.61439	0.0983419
AtBBX30	BnaBBX57	0.115613	0.546995	0.21136
AtBBX1	BoBBX34	0.265802	0.867808	0.306292
AtBBX3	BoBBX34	0.240742	0.804266	0.299331
AtBBX4	BoBBX16	0.184001	0.961921	0.191285
AtBBX6	BoBBX33	0.07938	0.6565	0.120914
AtBBX7	BoBBX26	0.178901	1.13303	0.157897
AtBBX8	BoBBX26	0.107044	0.577916	0.185225
AtBBX9	BoBBX3	0.290908	1.06858	0.272239
AtBBX10	BoBBX3	0.135873	0.436324	0.311403
AtBBX11	BoBBX14	0.211128	0.567982	0.371715
AtBBX12	BoBBX19	0.299954	0.916456	0.327298
AtBBX13	BoBBX25	0.137604	0.567705	0.242386
AtBBX17	BoBBX20	0.157206	0.343395	0.457798
AtBBX18	BoBBX30	0.0285502	0.662915	0.0430676
AtBBX19	BoBBX30	0.281582	0.864759	0.325619
AtBBX20	BoBBX24	0.454675	NaN	NaN
AtBBX23	BoBBX31	0.0744353	0.379525	0.196128
AtBBX28	BoBBX32	0.28825	1.64147	0.175605
AtBBX29	BoBBX32	0.273017	1.11901	0.243981
AtBBX32	BoBBX21	0.153484	0.705021	0.217701
AtBBX1	BrBBX41	0.294954	0.957945	0.307903
AtBBX3	BrBBX41	0.253005	0.861641	0.293632
AtBBX4	BrBBX16	0.217117	0.97909	0.221754
AtBBX5	BrBBX36	0.0445659	0.825468	0.0539887
AtBBX7	BrBBX23	0.205878	1.28404	0.160336
AtBBX8	BrBBX23	0.106153	0.580013	0.183018
AtBBX9	BrBBX5	0.299212	1.05454	0.283737
AtBBX10	BrBBX5	0.14081	0.471811	0.298446
AtBBX11	BrBBX17	0.186896	0.81403	0.229594
AtBBX12	BrBBX33	0.24436	0.899332	0.271713
AtBBX13	BrBBX33	0.12574	0.643604	0.195369
AtBBX14	BrBBX37	0.238349	1.12793	0.211315
AtBBX15	BrBBX37	0.0917315	0.479334	0.191373
AtBBX17	BrBBX19	0.160007	0.338744	0.472353
AtBBX18	BrBBX38	0.0285563	0.662119	0.0431287
AtBBX19	BrBBX38	0.282546	0.863235	0.32731
AtBBX20	BrBBX32	0.0534351	0.530195	0.100784
AtBBX21	BrBBX32	0.445364	NaN	NaN
AtBBX22	BrBBX26	0.079518	0.371333	0.214142
AtBBX24	BrBBX40	0.0639869	0.528992	0.12096
AtBBX25	BrBBX40	0.164949	1.10113	0.1498
AtBBX30	BrBBX2	0.102892	0.651923	0.157829
AtBBX31	BrBBX4	0.0874004	0.483853	0.180634
AtBBX32	BrBBX20	0.140077	0.686398	0.204076
AtBBX1	CsBBX28	0.135716	0.325307	0.417194
AtBBX3	CsBBX28	0.198181	0.624682	0.31725
AtBBX4	CsBBX35	0.101925	0.580051	0.175717
AtBBX5	CsBBX35	0.326076	2.31708	0.140727
AtBBX6	CsBBX7	0.0469305	0.418955	0.112018
AtBBX7	CsBBX79	0.169083	0.932695	0.181284
AtBBX8	CsBBX79	0.0410202	0.258616	0.158615
AtBBX9	CsBBX76	0.288861	0.911818	0.316797
AtBBX10	CsBBX76	0.102151	0.260506	0.392123
AtBBX12	CsBBX18	0.0973945	0.403978	0.241089
AtBBX13	CsBBX18	0.264531	0.98747	0.267888
AtBBX14	CsBBX21	0.0614261	0.36369	0.168897
AtBBX15	CsBBX21	0.216925	1.14957	0.188701
AtBBX16	CsBBX32	0.116577	0.371222	0.314035
AtBBX17	CsBBX11	0.0732727	0.213154	0.343754
AtBBX18	CsBBX34	0.0101783	0.423088	0.0240571
AtBBX19	CsBBX34	0.244758	0.831035	0.294522
AtBBX20	CsBBX33	0.450503	2.42726	0.185602
AtBBX21	CsBBX33	0.0687156	0.226744	0.303053
AtBBX22	CsBBX36	0.0531474	0.20557	0.258537
AtBBX23	CsBBX31	0.0442831	0.207271	0.213648
AtBBX24	CsBBX19	0.150229	1.01596	0.147869
AtBBX25	CsBBX19	0.0334007	0.234389	0.142501
AtBBX26	CsBBX27	0.195192	0.405002	0.481953
AtBBX27	CsBBX20	0.130709	0.317656	0.411481
AtBBX28	CsBBX6	0.271107	0.851466	0.3184
AtBBX29	CsBBX6	0.151054	0.440051	0.343264
AtBBX32	CsBBX75	0.0749583	0.390252	0.192076
AtBBX1	CrBBX18	0.128519	0.360977	0.35603
AtBBX3	CrBBX18	0.221024	0.750361	0.294557
AtBBX4	CrBBX20	0.347133	1.60726	0.215978
AtBBX5	CrBBX20	0.0261981	0.400339	0.0654397
AtBBX6	CrBBX26	0.0332287	0.336536	0.0987376
AtBBX7	CrBBX25	0.169452	0.96121	0.17629
AtBBX8	CrBBX25	0.0517239	0.272242	0.189993
AtBBX9	CrBBX24	0.089995	0.407278	0.220967
AtBBX10	CrBBX24	0.310657	0.956657	0.324732
AtBBX11	CrBBX17	0.130326	0.496598	0.262438
AtBBX12	CrBBX16	0.0924512	0.404554	0.228526
AtBBX13	CrBBX16	0.293632	0.903337	0.325053
AtBBX14	CrBBX5	0.0764428	0.358643	0.213144
AtBBX15	CrBBX5	0.231951	1.13209	0.204888
AtBBX16	CrBBX6	0.121893	0.36763	0.331565
AtBBX17	CrBBX3	0.0658174	0.237545	0.277073
AtBBX20	CrBBX22	0.0284349	0.310125	0.0916888
AtBBX21	CrBBX22	0.429781	2.68013	0.160358
AtBBX22	CrBBX8	0.0432497	0.208527	0.207405
AtBBX23	CrBBX21	0.0544869	0.32198	0.169224
AtBBX24	CrBBX15	0.181764	0.792639	0.229315
AtBBX25	CrBBX15	0.040934	0.231304	0.176971
AtBBX27	CrBBX4	0.0793815	0.259036	0.30645
AtBBX24	BnBBX1	0.151148	1.05814	0.142843
AtBBX25	BnBBX1	0.0592971	0.56202	0.105507
AtBBX4	BnBBX2	0.125572	0.70368	0.178451
AtBBX30	BnBBX3	0.326373	1.11359	0.293082
AtBBX31	BnBBX3	0.123219	0.566726	0.217422
AtBBX32	BnBBX4	0.137187	0.8058	0.17025
AtBBX7	BnBBX5	0.0654056	0.427443	0.153016
AtBBX8	BnBBX5	0.183081	1.06847	0.171349
AtBBX24	BnBBX7	0.0933544	0.374786	0.249087
AtBBX25	BnBBX7	0.178786	1.17688	0.151915
AtBBX18	BnBBX8	0.125202	0.94158	0.13297
AtBBX19	BnBBX8	0.319184	0.96089	0.332175
AtBBX28	BnBBX9	0.386589	1.43786	0.268864
AtBBX29	BnBBX9	0.247586	1.22919	0.201423
AtBBX6	BnBBX10	0.0801577	0.721157	0.111151
AtBBX1	BnBBX11	0.237309	0.70386	0.337154
AtBBX3	BnBBX11	0.235802	0.726085	0.324758
AtBBX7	BnBBX12	0.218435	1.18968	0.183609
AtBBX8	BnBBX12	0.107924	0.550914	0.1959
AtBBX28	BnBBX13	0.103088	0.601468	0.171395
AtBBX29	BnBBX13	0.271631	1.56602	0.173453
AtBBX18	BnBBX14	0.144891	1.05081	0.137885
AtBBX19	BnBBX14	0.036923	0.468541	0.0788042
AtBBX24	BnBBX15	0.173855	0.464045	0.374652
AtBBX25	BnBBX15	0.347211	2.28141	0.152191
AtBBX28	BnBBX16	0.114364	0.689974	0.165751
AtBBX20	BnBBX17	0.0449107	0.524864	0.0855664
AtBBX21	BnBBX17	0.399304	NaN	NaN
AtBBX18	BnBBX18	0.13465	1.26457	0.106479
AtBBX19	BnBBX18	0.0438437	0.368036	0.119129
AtBBX12	BnBBX19	0.237403	1.04168	0.227904
AtBBX13	BnBBX19	0.14181	0.697737	0.203243
AtBBX14	BnBBX20	0.297642	1.09514	0.271784
AtBBX15	BnBBX20	0.147075	0.624913	0.235353
AtBBX7	BnBBX21	0.0823873	0.460992	0.178717
AtBBX14	BnBBX22	0.261557	1.48646	0.17596
AtBBX15	BnBBX22	0.0818804	0.567936	0.144172
AtBBX13	BnBBX23	0.164157	0.627186	0.261735
AtBBX14	BnBBX24	0.0942868	0.411611	0.229068
AtBBX15	BnBBX24	0.213569	1.38868	0.153793
AtBBX20	BnBBX26	0.427584	6.4385	0.0664105
AtBBX21	BnBBX26	0.0765369	0.278491	0.274827
AtBBX22	BnBBX27	0.0694228	0.442615	0.156847
AtBBX7	BnBBX28	0.187866	1.32955	0.141301
AtBBX8	BnBBX28	0.111	0.536515	0.20689
AtBBX14	BnBBX29	0.21168	1.23567	0.171308
AtBBX15	BnBBX29	0.0863896	0.48229	0.179124
AtBBX12	BnBBX30	0.254776	0.855998	0.297637
AtBBX13	BnBBX30	0.126431	0.620869	0.203636
AtBBX20	BnBBX31	0.0523108	0.439925	0.118909
AtBBX28	BnBBX32	0.146165	0.770855	0.189615
AtBBX29	BnBBX32	0.345943	2.54997	0.135666
AtBBX30	BnBBX33	0.0772386	0.611001	0.126413
AtBBX31	BnBBX33	0.212438	1.12476	0.188875
AtBBX28	BnBBX34	0.173187	1.21346	0.142722
AtBBX29	BnBBX34	0.201672	1.01302	0.19908
AtBBX6	BnBBX35	0.0757309	0.708274	0.106923
AtBBX21	BnBBX36	0.0736598	0.307394	0.239627
AtBBX22	BnBBX37	0.0782803	0.44521	0.175828
AtBBX24	BnBBX38	0.142246	0.917068	0.15511
AtBBX25	BnBBX38	0.0496436	0.628048	0.0790443
AtBBX24	BnBBX40	0.0697537	0.36564	0.190772
AtBBX25	BnBBX40	0.175372	1.17247	0.149575
AtBBX21	BnBBX41	0.0906402	0.298398	0.303756
AtBBX22	BnBBX42	0.0751527	0.396721	0.189435
AtBBX17	BnBBX43	0.19735	0.314777	0.626953
AtBBX32	BnBBX44	0.205889	0.89314	0.230523
AtBBX5	BnBBX45	0.0419049	0.784476	0.0534176
AtBBX30	BnBBX46	0.224037	1.11972	0.200083
AtBBX31	BnBBX46	0.146658	0.636151	0.230539
AtBBX9	BnBBX47	0.296217	1.02502	0.288985
AtBBX10	BnBBX47	0.133257	0.378275	0.352277
AtBBX7	BnBBX48	0.0760408	0.395074	0.192472
AtBBX1	BnBBX49	0.218276	0.747896	0.291853
AtBBX3	BnBBX49	0.0913733	0.387202	0.235984
AtBBX23	BnBBX51	0.0655785	0.48407	0.135473
AtBBX11	BnBBX52	0.197069	0.519391	0.379423
AtBBX28	BjBBX1	0.152051	0.633678	0.23995
AtBBX29	BjBBX1	0.339885	2.76787	0.122797
AtBBX30	BjBBX4	0.234098	1.02306	0.22882
AtBBX31	BjBBX4	0.0916257	0.460775	0.198851
AtBBX9	BjBBX3	0.350489	1.11511	0.314308
AtBBX10	BjBBX3	0.150557	0.499814	0.301227
AtBBX7	BjBBX5	0.0822875	0.368212	0.223478
AtBBX1	BjBBX6	0.238003	0.781559	0.304523
AtBBX3	BjBBX6	0.0958403	0.336551	0.284772
AtBBX7	BjBBX13	0.18388	1.18027	0.155795
AtBBX6	BjBBX8	0.070796	0.695582	0.10178
AtBBX21	BjBBX11	0.0966606	0.254705	0.3795
AtBBX28	BjBBX9	NaN	NaN	NaN
AtBBX29	BjBBX9	NaN	NaN	NaN
AtBBX22	BjBBX12	0.0662543	0.476424	0.139066
AtBBX1	BjBBX7	0.237559	0.534686	0.444296
AtBBX3	BjBBX7	0.25082	0.783028	0.320321
AtBBX7	BjBBX14	NaN	NaN	NaN
AtBBX32	BjBBX15	0.173478	0.752334	0.230586
AtBBX28	BjBBX16	0.134148	0.625052	0.214619
AtBBX29	BjBBX16	0.276236	1.93475	0.142776
AtBBX4	BjBBX17	0.13266	0.85511	0.155137
AtBBX24	BjBBX18	0.143466	1.0983	0.130626
AtBBX24	BjBBX18	0.143466	1.0983	0.130626
AtBBX25	BjBBX18	0.0566574	0.556574	0.101797
AtBBX11	BjBBX19	0.154158	0.550453	0.280058
AtBBX24	BjBBX20	0.142603	0.970504	0.146937
AtBBX25	BjBBX20	0.0502727	0.62403	0.0805613
AtBBX32	BjBBX21	0.140077	0.686398	0.204076
AtBBX7	BjBBX22	0.0691919	0.520618	0.132904
AtBBX8	BjBBX22	0.17408	1.29152	0.134787
AtBBX5	BjBBX23	0.0419506	0.955006	0.0439271
AtBBX7	BjBBX24	0.204116	1.26382	0.161507
AtBBX8	BjBBX24	0.104653	0.600037	0.174411
AtBBX13	BjBBX25	0.136895	0.58798	0.232822
AtBBX14	BjBBX26	0.231986	1.40013	0.165689
AtBBX15	BjBBX26	0.0882625	0.534318	0.165187
AtBBX21	BjBBX27	0.0808214	0.366484	0.220532
AtBBX14	BjBBX28	0.0819638	0.378056	0.216803
AtBBX15	BjBBX28	0.219752	1.26971	0.173072
AtBBX27	BjBBX29	0.123477	0.424871	0.290621
AtBBX21	BjBBX30	0.0847839	0.274317	0.309073
AtBBX28	BjBBX32	0.135237	0.59976	0.225485
AtBBX20	BjBBX33	0.0514942	0.530195	0.0971233
AtBBX21	BjBBX33	0.458174	NaN	NaN
AtBBX12	BjBBX34	0.251274	0.860885	0.291879
AtBBX13	BjBBX34	0.124098	0.68022	0.182439
AtBBX24	BjBBX35	0.0716126	0.44973	0.159234
AtBBX25	BjBBX35	0.171914	1.16798	0.147189
AtBBX23	BjBBX37	0.0714315	0.395633	0.18055
AtBBX14	BjBBX38	0.238349	1.12793	0.211315
AtBBX15	BjBBX38	0.0917315	0.479334	0.191373
AtBBX18	BjBBX39	0.0285563	0.662119	0.0431287
AtBBX19	BjBBX39	0.142562	0.678988	0.209962
AtBBX24	BjBBX40	0.0867004	0.379227	0.228624
AtBBX25	BjBBX40	0.191053	1.09176	0.174995
AtBBX5	BjBBX36	0.0391379	0.797857	0.0490538
AtBBX28	BjBBX41	0.303786	1.95202	0.155626
AtBBX29	BjBBX41	0.264643	1.53516	0.172388
AtBBX1	BjBBX42	0.131912	0.427407	0.308634
AtBBX3	BjBBX42	0.270832	0.864045	0.313446
AtBBX7	BjBBX80	0.0676457	0.382931	0.176652
AtBBX9	BjBBX81	0.296217	1.02502	0.288985
AtBBX10	BjBBX81	0.131942	0.363479	0.362998
AtBBX30	BjBBX82	0.224037	1.17886	0.190045
AtBBX31	BjBBX82	0.096003	0.554313	0.173193
AtBBX3	BjBBX79	NaN	NaN	NaN
AtBBX5	BjBBX83	0.0453539	0.82939	0.0546834
AtBBX14	BjBBX85	0.211002	1.2646	0.166853
AtBBX15	BjBBX85	0.0807028	0.486508	0.165882
AtBBX20	BjBBX68	0.0503274	0.429615	0.117145
AtBBX14	BjBBX74	0.103583	0.410085	0.25259
AtBBX15	BjBBX74	0.222888	1.21429	0.183554
AtBBX6	BjBBX72	0.0695542	0.774037	0.089859
AtBBX28	BjBBX70	0.180829	1.20496	0.150071
AtBBX29	BjBBX70	0.208386	1.06718	0.195267
AtBBX21	BjBBX73	0.171352	0.378355	0.452887
AtBBX28	BjBBX69	0.15988	0.838254	0.19073
AtBBX29	BjBBX69	0.378089	1.9598	0.192922
AtBBX1	BjBBX86	0.150615	0.443285	0.339769
AtBBX22	BjBBX77	0.0812582	0.370505	0.219318
AtBBX24	BjBBX76	0.0661948	0.397032	0.166724
AtBBX25	BjBBX76	0.170481	1.1386	0.149729
AtBBX22	BjBBX78	0.0810515	0.375453	0.215877
AtBBX24	BjBBX75	0.139212	0.93964	0.148155
AtBBX25	BjBBX75	0.0481817	0.680528	0.0708005
AtBBX7	BjBBX47	0.0666969	0.39242	0.169963
AtBBX8	BjBBX47	0.18463	1.10293	0.167399
AtBBX21	BjBBX46	0.0965935	0.281084	0.343646
AtBBX32	BjBBX45	0.170317	0.93993	0.181201
AtBBX24	BjBBX43	0.151148	1.00614	0.150226
AtBBX25	BjBBX43	0.0592971	0.509482	0.116387
AtBBX4	BjBBX44	0.13266	0.85511	0.155137
AtBBX7	BjBBX66	0.160308	1.14483	0.140028
AtBBX8	BjBBX66	0.110003	0.498655	0.2206
AtBBX14	BjBBX64	0.095532	0.410904	0.232492
AtBBX15	BjBBX64	0.21681	1.38224	0.156854
AtBBX27	BjBBX63	0.117393	0.434795	0.269996
AtBBX21	BjBBX65	0.0765369	0.278491	0.274827
AtBBX22	BjBBX62	0.0782803	0.44521	0.175828
AtBBX14	BjBBX60	0.256097	1.5334	0.167012
AtBBX15	BjBBX60	0.0830249	0.577694	0.143718
AtBBX7	BjBBX59	0.0909234	0.469111	0.193821
AtBBX13	BjBBX61	0.142214	0.592206	0.240142
AtBBX12	BjBBX57	0.240992	1.12879	0.213496
AtBBX13	BjBBX57	0.154121	0.735981	0.209409
AtBBX14	BjBBX58	0.292275	1.09604	0.266665
AtBBX15	BjBBX58	0.144066	0.597606	0.241072
AtBBX24	BjBBX55	0.212763	0.533206	0.399026
AtBBX25	BjBBX55	0.333492	1.81833	0.183405
AtBBX28	BjBBX56	0.112023	0.703601	0.159214
AtBBX1	BjBBX51	0.233191	0.718628	0.324494
AtBBX5	BjBBX53	0.0405593	0.933418	0.0434524
AtBBX6	BjBBX50	0.0737569	0.617888	0.119369
AtBBX7	BjBBX52	0.219156	1.17416	0.186649
AtBBX8	BjBBX52	0.119637	0.582475	0.205395
AtBBX18	BjBBX48	0.0288939	0.676772	0.0426937
AtBBX19	BjBBX48	0.163275	0.715087	0.228329
AtBBX28	BjBBX49	0.390191	1.60009	0.243855
AtBBX29	BjBBX49	0.237831	1.08841	0.218512
AtBBX28	BjBBX54	0.10876	0.612571	0.177548
AtBBX18	BjBBX89	0.128509	1.36985	0.0938119
AtBBX19	BjBBX89	0.0438437	0.341367	0.128436
AtBBX20	BjBBX90	0.0400668	0.539583	0.074255
AtBBX21	BjBBX90	0.389067	NaN	NaN
AtBBX11	BjBBX88	0.191122	0.522399	0.365854
AtBBX24	BjBBX93	0.0934454	0.362254	0.257955
AtBBX25	BjBBX93	0.203233	1.10058	0.18466
AtBBX13	BjBBX91	0.132299	0.640548	0.20654
AtBBX1	BcBBX2	0.169859	0.420416	0.404025
AtBBX1	BcBBX36	0.132814	0.357529	0.371479
AtBBX1	BcBBX52	0.262593	0.629358	0.417239
AtBBX1	BcBBX53	0.230112	0.731559	0.314551
AtBBX1	BcBBX88	0.239973	0.733759	0.327047
AtBBX3	BcBBX2	0.308377	0.975841	0.316012
AtBBX3	BcBBX36	0.241698	0.708998	0.340901
AtBBX3	BcBBX52	0.259033	0.853237	0.303588
AtBBX3	BcBBX53	0.245602	0.856372	0.286794
AtBBX3	BcBBX88	0.0951238	0.404423	0.235209
AtBBX4	BcBBX30	0.114072	0.807792	0.141215
AtBBX4	BcBBX43	0.118073	0.814671	0.144933
AtBBX5	BcBBX19	0.0480797	0.828397	0.0580394
AtBBX5	BcBBX58	0.044238	0.780087	0.0567091
AtBBX6	BcBBX24	0.0757223	0.740754	0.102223
AtBBX6	BcBBX35	0.0849718	0.727501	0.1168
AtBBX6	BcBBX46	0.0784962	0.648812	0.120985
AtBBX6	BcBBX55	0.0779661	0.6565	0.11876
AtBBX7	BcBBX14	0.0859684	0.518751	0.165722
AtBBX7	BcBBX22	0.0867255	0.411015	0.211003
AtBBX7	BcBBX32	0.159632	1.14932	0.138892
AtBBX7	BcBBX51	0.185624	1.20373	0.154207
AtBBX7	BcBBX66	0.0700322	0.499716	0.140144
AtBBX7	BcBBX67	0.219915	1.03175	0.213149
AtBBX8	BcBBX32	0.108638	0.522971	0.207733
AtBBX8	BcBBX51	0.11444	0.501116	0.22837
AtBBX8	BcBBX67	0.112703	0.529137	0.212995
AtBBX9	BcBBX21	0.303653	0.98411	0.308555
AtBBX9	BcBBX89	0.290908	1.06858	0.272239
AtBBX10	BcBBX21	0.171583	0.43929	0.390592
AtBBX10	BcBBX89	0.135873	0.436324	0.311403
AtBBX11	BcBBX45	0.187717	0.589936	0.3182
AtBBX11	BcBBX5	0.183275	0.518075	0.353762
AtBBX12	BcBBX62	0.253965	0.849789	0.298856
AtBBX13	BcBBX12	0.144899	0.614539	0.235784
AtBBX13	BcBBX60	0.170795	0.61129	0.2794
AtBBX13	BcBBX62	0.125119	0.620241	0.201727
AtBBX13	BcBBX72	0.240245	0.643645	0.373256
AtBBX14	BcBBX13	0.254383	1.48379	0.171441
AtBBX14	BcBBX17	0.0894616	0.432178	0.207002
AtBBX14	BcBBX25	0.101108	0.404073	0.250221
AtBBX14	BcBBX48	0.111551	0.475899	0.234401
AtBBX14	BcBBX59	0.21681	1.04396	0.207679
AtBBX14	BcBBX61	0.210187	1.21489	0.173009
AtBBX14	BcBBX69	0.244301	1.43241	0.170553
AtBBX14	BcBBX80	0.0953408	0.373911	0.254983
AtBBX15	BcBBX13	0.0787822	0.575805	0.136821
AtBBX15	BcBBX17	0.203925	1.3769	0.148105
AtBBX15	BcBBX25	0.216202	1.24871	0.17314
AtBBX15	BcBBX40	0.169096	0.561174	0.301325
AtBBX15	BcBBX59	0.0877511	0.45415	0.19322
AtBBX15	BcBBX61	0.0875596	0.483137	0.181231
AtBBX15	BcBBX69	0.0955721	0.542488	0.176174
AtBBX15	BcBBX80	0.232739	1.27209	0.182957
AtBBX17	BcBBX63	0.233642	0.411799	0.567369
AtBBX18	BcBBX100	0.156333	1.37502	0.113695
AtBBX18	BcBBX33	0.0311194	0.672633	0.0462651
AtBBX18	BcBBX38	0.130816	1.24381	0.105173
AtBBX18	BcBBX75	0.0312003	0.641485	0.0486376
AtBBX18	BcBBX8	0.131573	1.42861	0.0920987
AtBBX19	BcBBX100	0.0453063	0.44823	0.101078
AtBBX19	BcBBX33	0.158447	0.684065	0.231625
AtBBX19	BcBBX38	0.0318675	0.366265	0.0870069
AtBBX19	BcBBX75	0.147182	0.67211	0.218985
AtBBX19	BcBBX8	0.0413395	0.368036	0.112324
AtBBX20	BcBBX39	0.0476425	0.458982	0.1038
AtBBX20	BcBBX9	0.0476425	0.529415	0.0899908
AtBBX20	BcBBX98	0.0528903	0.46503	0.113735
AtBBX21	BcBBX26	0.0736409	0.300191	0.245313
AtBBX21	BcBBX3	0.0949474	0.288702	0.328877
AtBBX21	BcBBX49	0.0812131	0.266838	0.304353
AtBBX21	BcBBX79	0.0806219	0.358847	0.224669
AtBBX21	BcBBX82	0.205739	0.557242	0.369209
AtBBX21	BcBBX83	0.0937874	0.306535	0.30596
AtBBX21	BcBBX9	0.402594	NaN	NaN
AtBBX22	BcBBX27	0.0846865	0.451478	0.187576
AtBBX22	BcBBX4	0.0734532	0.414829	0.177068
AtBBX22	BcBBX50	0.0646408	0.456304	0.141662
AtBBX22	BcBBX78	0.0761261	0.3801	0.200279
AtBBX22	BcBBX87	0.0678032	0.442349	0.15328
AtBBX23	BcBBX57	0.0744353	0.379525	0.196128
AtBBX24	BcBBX11	0.17683	0.461528	0.383141
AtBBX24	BcBBX31	0.151148	1.05814	0.142843
AtBBX24	BcBBX42	0.143705	1.11311	0.129102
AtBBX24	BcBBX44	0.132627	0.964045	0.137573
AtBBX24	BcBBX6	0.143275	0.978114	0.146481
AtBBX24	BcBBX73	0.0608891	0.38741	0.15717
AtBBX24	BcBBX76	0.0886388	0.392988	0.225551
AtBBX25	BcBBX31	0.0576298	0.56382	0.102213
AtBBX25	BcBBX42	0.0538051	0.614935	0.0874972
AtBBX25	BcBBX44	0.0421591	0.614427	0.0686153
AtBBX25	BcBBX76	0.18642	1.1861	0.157171
AtBBX27	BcBBX16	0.121935	0.427269	0.285383
AtBBX27	BcBBX81	0.124617	0.355645	0.350397
AtBBX28	BcBBX10	0.122916	0.618427	0.198756
AtBBX28	BcBBX101	0.115799	0.701595	0.165051
AtBBX28	BcBBX23	0.187763	1.23729	0.151753
AtBBX28	BcBBX47	0.286668	1.70129	0.1685
AtBBX28	BcBBX56	0.296322	1.61633	0.183329
AtBBX28	BcBBX68	0.105016	0.635473	0.165257
AtBBX28	BcBBX74	0.146823	0.61267	0.239645
AtBBX28	BcBBX96	0.149264	0.582035	0.256451
AtBBX29	BcBBX101	0.34458	2.47796	0.139058
AtBBX29	BcBBX23	0.219275	0.966116	0.226966
AtBBX29	BcBBX34	0.248888	1.07806	0.230867
AtBBX29	BcBBX47	0.246835	0.90191	0.27368
AtBBX29	BcBBX56	0.28062	1.10773	0.253328
AtBBX29	BcBBX68	0.271051	1.85234	0.146329
AtBBX29	BcBBX96	0.331904	2.28703	0.145124
AtBBX30	BcBBX20	0.233922	1.02776	0.227604
AtBBX30	BcBBX29	0.336456	1.07944	0.311695
AtBBX30	BcBBX64	0.240836	0.919981	0.261784
AtBBX30	BcBBX93	0.279427	1.41078	0.198066
AtBBX30	BcBBX95	0.115613	0.546995	0.21136
AtBBX30	BcBBX97	0.0773632	0.676161	0.114415
AtBBX31	BcBBX20	0.0915649	0.509157	0.179836
AtBBX31	BcBBX29	0.174915	0.627532	0.278735
AtBBX31	BcBBX64	0.160177	0.484276	0.330756
AtBBX31	BcBBX93	0.120085	0.491436	0.244355
AtBBX31	BcBBX95	0.24154	1.26325	0.191205
AtBBX31	BcBBX97	0.212813	1.18118	0.180169
AtBBX32	BcBBX18	0.202313	0.922461	0.219319
AtBBX32	BcBBX28	0.144683	0.733189	0.197334
AtBBX32	BcBBX41	0.161217	0.665552	0.24223
AtBBX32	BcBBX65	0.153484	0.705021	0.217701

## Sheet: Table S4
Table S4
queryItem	preferredName
BnaBBX5, BnaBBX23, BnaBBX30, BnaBBX40 and BnaBBX48	bbx23
BnaBBX10, BnaBBX13, BnaBBX18, BnaBBX19, BnaBBX36, BnaBBX42 and BnaBBX63	BBX21
BnaBBX9 and BnaBBX39	COL3
BnaBBX11, BnaBBX17, BnaBBX21, BnaBBX34, BnaBBX37, BnaBBX58, BnaBBX61 and BnaBBX66	BBX13
BnaBBX8 and BnaBBX33	BBX32
BnaBBX29 and BnaBBX54	COL5
BnaBBX6, BnaBBX7, BnaBBX14, BnaBBX16, BnaBBX31, BnaBBX32, BnaBBX41 and BnaBBX44	BBX8
BnaBBX63	STH
BnaBBX46	BBX18
BnaBBX59 and BnaBBX60	COL2
BnaBBX27	COL9
BnaBBX26 and BnaBBX51	CO
BnaBBX20 and BnaBBX35	BBX19
BnaBBX38, BnaBBX53 and BnaBBX64	BBX31
BnaBBX3, BnaBBX25, BnaBBX28 and BnaBBX50	COL1
BnaBBX43, BnaBBX56 and BnaBBX62	BBX15
BnaBBX1 and BnaBBX57	BBX30
BnaBBX4, BnaBBX24 and BnaBBX49	BBX29
BnaBBX52 and BnaBBX65	BBX10
BnaBBX15, BnaBBX22, BnaBBX45 and BnaBBX47	COL4
BnaBBX12	BBX12
BnaBBX55	BBX17

## Sheet: Table S5
Table S5
Root	Cd	B	K	Salt	A	B and Cd	A, Cd and K	B, Cd and P	N	P	A and B	A and Cd	A and N	B and K	B and Salt	Cd and K	N and P	N and Salt	A, B and Cd	A, Cd and P	A, K and Salt	B, Cd and K	B, Cd and Salt	P, Cd and Salt	N, P and Salt	A, Cd, K and P	A, Cd, N and P	A, Cd, P and Salt	B, Cd, K and N	B, Cd, K and P	B, K, N and P	A, Cd, K, P and Salt
Gene	BnaBBX44	BnaBBX38	BnaBBX55	BnaBBX54	BnaBBX41	BnaBBX26	BnaBBX63	BnaBBX20	BnaBBX50	BnaBBX47	BnaBBX53	BnaBBX37	BnaBBX36	BnaBBX5	BnaBBX61	BnaBBX3	BnaBBX8	BnaBBX14	BnaBBX24	BnaBBX22	BnaBBX27	BnaBBX56	BnaBBX15	BnaBBX40	BnaBBX33	BnaBBX13	BnaBBX25	BnaBBX9	BnaBBX49	BnaBBX43	BnaBBX32	BnaBBX10
	BnaBBX64	BnaBBX28	BnaBBX30	BnaBBX66	BnaBBX4	BnaBBX45	BnaBBX51	BnaBBX6
	BnaBBX59	BnaBBX7	BnaBBX52	BnaBBX19
	BnaBBX57

## Sheet: Table S6
Table S6
Shoot	K	P	A	K and P	K and Salt	B, K and P	K, P and Salt	N	Salt	B and N	Cd and K	B, Cd and K	P, K and Cd	Cd	A and K	A and Salt	B and K	B and P	Cd and P	K and N	A, B and K	A, Cd and K	A, K and Salt	B, K and Salt	B, P and Salt	N, K and Cd	Cd, N and P	A, B, K and P	A, B, Cd, K and P	A, Cd, K, N and P	A, Cd, K, P and Salt
Gene	BnaBBX43	BnaBBX32	BnaBBX26	BnaBBX44	BnaBBX63	BnaBBX41	BnaBBX33	BnaBBX53	BnaBBX46	BnaBBX11	BnaBBX52	BnaBBX34	BnaBBX7	BnaBBX58	BnaBBX60	BnaBBX54	BnaBBX21	BnaBBX27	BnaBBX14	BnaBBX61	BnaBBX4	BnaBBX35	BnaBBX10	BnaBBX36	BnaBBX18	BnaBBX62	BnaBBX49	BnaBBX24	BnaBBX20	BnaBBX51	BnaBBX37
	BnaBBX65	BnaBBX25	BnaBBX48	BnaBBX31	BnaBBX13	BnaBBX5	BnaBBX30	BnaBBX64	BnaBBX19	BnaBBX38	BnaBBX59	BnaBBX1	BnaBBX12
	BnaBBX22	BnaBBX2	BnaBBX28	BnaBBX6	BnaBBX40	BnaBBX16	BnaBBX42
	BnaBBX47	BnaBBX17
	BnaBBX45	BnaBBX50
	BnaBBX55
	BnaBBX15
	BnaBBX56
